# Supplementary material for: Sample size recalculation based on the overall success rate in a randomized test-treatment trial with restricting randomization to discordant pairs
Source: BMC Med Res Methodol. 2025 Mar 18;25:74. doi: 10.1186/s12874-024-02410-3 (PMC11921670; doi:10.1186/s12874-024-02410-3)
Supplement: Supplementary file 3 — Supplementary Material 3. Listing: Empirical Type I error rate [file 12874_2024_2410_MOESM3_ESM.csv]

No	alphaCI.fix	alphaCI.val	Ntrue	NtrueDISC	Ninit	NinitDISC	N.part	Nadapt	NadaptDISC	absBias.OSR	relBias.OSR	absBias.disc.rate	relBias.disc.rate	absBias.delta	RatioN	RatioNdisc	RMSEval.N	RMSEval.Ndisc	RMSEval.OSR	RMSEval.disc.rate	RMSEval.delta	effectAfix	effectBfix	effectAadapt	effectBadapt	delta.init	delta.fix	delta.adapt	thetaO.true	effectOfix	effectOest	effectOadapt	alpha	beta	prev	se.A	sp.A	se.B	sp.B	mu10	mu11	mu20	mu21	omega	out	disc.rate.recalc	disc.rate	disc.rate.d	disc.rate.nd
1	0.048	0.0486	7802	780	7822	782	3911	7779.766	777.7766	-0.000179001	-0.000334581	-0.000513194	-0.005131936	-0.000479975	0.997150218	0.997149487	22.234	2.2234	0.000179001	0.000513194	0.100479975	0.534543733	0.5350203	0.534624378	0.535104353	0.1	-0.000476568	-0.000479975	0.535	0.534782017	0.534820999	0.534864366	0.05	0.2	0.1	0.8	0.8	0.7	0.7	0.5	0.2	0.6	0.1	0.05	0	0.099486806	0.1	0.1	0.1
2	0.0471	0.0479	4074	774	4128	784	2064	4065.2666	772.2056	0.000594317	0.001072876	-0.000646754	-0.003403968	0.000465831	0.997856308	0.997681654	8.7334	1.7944	0.000594317	0.000646754	0.099534169	0.554449762	0.554002015	0.554617388	0.554151557	0.1	0.000447747	0.000465831	0.553947368	0.554225888	0.554541685	0.554384472	0.05	0.2	0.1	0.8	0.8	0.7	0.6	0.5	0.2	0.6	0.1	0.05	0	0.189353246	0.19	0.1	0.2
3	0.0486	0.0484	7128	784	7056	776	3528	7106.341	781.595	-3.94579E-05	-7.85587E-05	-0.000644671	-0.005860647	-0.000660273	0.99696142	0.996932398	21.659	2.405	3.94579E-05	0.000644671	0.100660273	0.501686506	0.502324356	0.501679616	0.502339889	0.1	-0.000637851	-0.000660273	0.502272727	0.502005431	0.502233269	0.502009752	0.05	0.2	0.1	0.8	0.8	0.6	0.7	0.5	0.2	0.6	0.1	0.05	0	0.109355329	0.11	0.2	0.1
4	0.0485	0.0483	3902	780	3912	782	1956	3890.918	777.7836	-0.000227686	-0.000425581	-0.000802198	-0.004010992	-0.000138894	0.997159918	0.997158462	11.082	2.2164	0.000227686	0.000802198	0.100138894	0.534873757	0.534965668	0.534924263	0.535063157	0.1	-9.1911E-05	-0.000138894	0.535	0.534919712	0.534772314	0.53499371	0.05	0.2	0.1	0.8	0.8	0.6	0.6	0.5	0.2	0.6	0.1	0.05	0	0.199197802	0.2	0.2	0.2
5	0.0512	0.0524	7802	780	7822	782	3911	7779.76	777.776	-0.000188488	-0.000352313	-0.000114983	-0.001149834	-0.000442487	0.997149449	0.997148718	22.24	2.224	0.000188488	0.000114983	0.100442487	0.534951852	0.5353954	0.535048531	0.535491018	0.1	-0.000443548	-0.000442487	0.535	0.535173626	0.534811512	0.535269774	0.05	0.2	0.1	0.8	0.9	0.7	0.8	0.5	0.2	0.6	0.1	0.05	0	0.099885017	0.1	0.1	0.1
6	0.048	0.0486	4074	774	4128	784	2064	4066.0044	772.3564	0.000193177	0.000348728	-7.63566E-05	-0.000401877	-0.000522706	0.998037408	0.997876486	7.9956	1.6436	0.000193177	7.63566E-05	0.100522706	0.553808857	0.554436742	0.554006033	0.554528739	0.1	-0.000627885	-0.000522706	0.553947368	0.554122799	0.554140545	0.554267386	0.05	0.2	0.1	0.8	0.9	0.7	0.7	0.5	0.2	0.6	0.1	0.05	0	0.189923643	0.19	0.1	0.2
7	0.0496	0.0519	7128	784	7056	776	3528	7106.694	781.6342	0.000152944	0.000304505	-0.000109184	-0.000992579	-0.000290438	0.997010943	0.996982398	21.306	2.3658	0.000152944	0.000109184	0.100290438	0.501983491	0.502291107	0.50200187	0.502292307	0.1	-0.000307616	-0.000290438	0.502272727	0.502137299	0.502425672	0.502147089	0.05	0.2	0.1	0.8	0.9	0.6	0.8	0.5	0.2	0.6	0.1	0.05	0	0.109890816	0.11	0.2	0.1
8	0.0522	0.0524	3900	780	3910	782	1955	3888.436	777.6872	0.000138821	0.000259479	-8.62404E-05	-0.000431202	-0.000176473	0.997034872	0.997034872	11.564	2.3128	0.000138821	8.62404E-05	0.100176473	0.535109012	0.535275763	0.535194971	0.535371444	0.1	-0.000166752	-0.000176473	0.535	0.535192388	0.535138821	0.535283207	0.05	0.2	0.1	0.8	0.9	0.6	0.7	0.5	0.2	0.6	0.1	0.05	0	0.19991376	0.2	0.2	0.2
9	0.0505	0.0512	7802	780	7822	782	3911	7780.148	777.8148	-0.000314074	-0.000587054	-0.000494554	-0.004945538	-0.000146632	0.99719918	0.997198462	21.852	2.1852	0.000314074	0.000494554	0.100146632	0.53469572	0.534877195	0.534805978	0.534952609	0.1	-0.000181475	-0.000146632	0.535	0.534786458	0.534685926	0.534879294	0.05	0.2	0.1	0.9	0.8	0.8	0.7	0.5	0.2	0.6	0.1	0.05	0	0.099505446	0.1	0.1	0.1
10	0.05	0.0502	4074	774	4128	784	2064	4066.1334	772.371	0.00011342	0.000204749	-0.000628052	-0.003305539	0.000983642	0.998069072	0.997895349	7.8666	1.629	0.00011342	0.000628052	0.099016358	0.55453681	0.553554509	0.55465437	0.553670729	0.1	0.000982301	0.000983642	0.553947368	0.55404566	0.554060789	0.55416255	0.05	0.2	0.1	0.9	0.8	0.8	0.6	0.5	0.2	0.6	0.1	0.05	0	0.189371948	0.19	0.1	0.2
11	0.0477	0.0479	7128	784	7056	776	3528	7106.3616	781.5972	-0.000426939	-0.000850014	-0.000511366	-0.004648784	0.00021172	0.99696431	0.996935204	21.6384	2.4028	0.000426939	0.000511366	0.09978828	0.501913347	0.501632837	0.5018944	0.50168268	0.1	0.00028051	0.00021172	0.502272727	0.501773092	0.501845788	0.50178854	0.05	0.2	0.1	0.9	0.8	0.7	0.7	0.5	0.2	0.6	0.1	0.05	0	0.109488634	0.11	0.2	0.1
12	0.049	0.049	3902	780	3912	782	1956	3890.705	777.741	-0.000288191	-0.000538675	-0.000765951	-0.003829755	1.66883E-05	0.997105331	0.997103846	11.295	2.259	0.000288191	0.000765951	0.099983312	0.534861805	0.534809536	0.534949697	0.534933008	0.1	5.22696E-05	1.66883E-05	0.535	0.534835671	0.534711809	0.534941353	0.05	0.2	0.1	0.9	0.8	0.7	0.6	0.5	0.2	0.6	0.1	0.05	0	0.199234049	0.2	0.2	0.2
13	0.0505	0.0508	7802	780	7822	782	3911	7779.202	777.7202	0.000182912	0.000341892	-8.12836E-05	-0.000812836	-0.000215531	0.997077929	0.997077179	22.798	2.2798	0.000182912	8.12836E-05	0.100215531	0.535173485	0.535379658	0.53525859	0.535474122	0.1	-0.000206173	-0.000215531	0.535	0.535276571	0.535182912	0.535366356	0.05	0.2	0.1	0.9	0.9	0.8	0.8	0.5	0.2	0.6	0.1	0.05	0	0.099918716	0.1	0.1	0.1
14	0.0515	0.0525	4074	774	4128	784	2064	4065.638	772.2858	0.000219372	0.000396016	-9.64147E-06	-5.07446E-05	-0.000351483	0.997947472	0.997785271	8.362	1.7142	0.000219372	9.64147E-06	0.100351483	0.553781611	0.554186957	0.55397539	0.554326873	0.1	-0.000405346	-0.000351483	0.553947368	0.553984284	0.554166741	0.554151131	0.05	0.2	0.1	0.9	0.9	0.8	0.7	0.5	0.2	0.6	0.1	0.05	0	0.189990359	0.19	0.1	0.2
15	0.0481	0.0478	7128	784	7056	776	3528	7106.3306	781.594	8.16016E-05	0.000162465	-1.12812E-05	-0.000102556	9.60784E-05	0.996959961	0.996931122	21.6694	2.406	8.16016E-05	1.12812E-05	0.099903922	0.502390533	0.502311902	0.502411632	0.502315554	0.1	7.86314E-05	9.60784E-05	0.502272727	0.502351217	0.502354329	0.502363593	0.05	0.2	0.1	0.9	0.9	0.7	0.8	0.5	0.2	0.6	0.1	0.05	0	0.109988719	0.11	0.2	0.1
16	0.0525	0.0521	3900	780	3910	782	1955	3888.715	777.743	7.51884E-05	0.000140539	-4.86445E-05	-0.000243223	-0.000695148	0.99710641	0.99710641	11.285	2.257	7.51884E-05	4.86445E-05	0.100695148	0.53463908	0.535371585	0.534775514	0.535470662	0.1	-0.000732505	-0.000695148	0.535	0.535005332	0.535075188	0.535123088	0.05	0.2	0.1	0.9	0.9	0.7	0.7	0.5	0.2	0.6	0.1	0.05	0	0.199951355	0.2	0.2	0.2
17	0.0516	0.0528	18742	4498	18818	4516	9409	18733.2354	4495.6956	-0.000181212	-0.000338715	0.000461632	0.001923469	0.000127167	0.999532355	0.999487683	8.7646	2.3044	0.000181212	0.000461632	0.041539499	0.535049206	0.534919425	0.535054475	0.534927308	0.041666667	0.000129781	0.000127167	0.535	0.534984315	0.534818788	0.534990892	0.05	0.2	0.1	0.8	0.8	0.7	0.7	0.5	0.2	0.6	0.1	0.05	1	0.240461632	0.24	0.24	0.24
18	0.0479	0.049	6726	2098	6776	2114	3388	6720.6418	2096.5256	-5.62834E-05	-0.000103418	9.51889E-05	0.000305093	6.75081E-05	0.99920336	0.999297235	5.3582	1.4744	5.62834E-05	9.51889E-05	0.060829928	0.544105692	0.54407823	0.54418538	0.544117872	0.060897436	2.74619E-05	6.75081E-05	0.544230769	0.544091961	0.544174486	0.544151626	0.05	0.2	0.1	0.8	0.8	0.7	0.6	0.5	0.2	0.6	0.1	0.05	1	0.312095189	0.312	0.24	0.32
19	0.051	0.0519	16050	3980	16034	3976	8017	16038.6398	3977.225	0.000284769	0.000544088	0.000300012	0.001209728	4.51246E-05	0.999292199	0.999302764	11.3602	2.775	0.000284769	0.000300012	0.044309714	0.523555279	0.523502518	0.523566244	0.52352112	0.044354839	5.27615E-05	4.51246E-05	0.523387097	0.523528899	0.523671865	0.523543682	0.05	0.2	0.1	0.8	0.8	0.6	0.7	0.5	0.2	0.6	0.1	0.05	1	0.248300012	0.248	0.32	0.24
20	0.0496	0.0495	6244	1998	6270	2006	3135	6238.6886	1995.9986	0.000104174	0.000194718	8.28708E-05	0.000258971	-0.000249626	0.999149359	0.998998298	5.3114	2.0014	0.000104174	8.28708E-05	0.062749626	0.534909656	0.535189194	0.53495433	0.535203956	0.0625	-0.000279538	-0.000249626	0.535	0.535049425	0.535104174	0.535079143	0.05	0.2	0.1	0.8	0.8	0.6	0.6	0.5	0.2	0.6	0.1	0.05	1	0.320082871	0.32	0.32	0.32
21	0.0476	0.048	14560	2708	14550	2706	7275	14550.484	2706.223	-0.000172111	-0.00032884	1.36082E-06	7.31626E-06	-0.000272619	0.999346429	0.999343796	9.516	1.777	0.000172111	1.36082E-06	0.05403606	0.523116485	0.523384449	0.523132785	0.523405404	0.053763441	-0.000267965	-0.000272619	0.523387097	0.523250467	0.523214986	0.523269095	0.05	0.2	0.1	0.8	0.9	0.7	0.8	0.5	0.2	0.6	0.1	0.05	1	0.186001361	0.186	0.24	0.18
22	0.0489	0.0489	12578	2440	12496	2424	6248	12563.862	2437.2048	0.000120722	0.000237166	-3.7628E-05	-0.000193959	-0.000168061	0.998875974	0.998854426	14.138	2.7952	0.000120722	3.7628E-05	0.056869092	0.509026633	0.509202554	0.5090375	0.509205561	0.056701031	-0.00017592	-0.000168061	0.509020619	0.509114593	0.509141341	0.509121531	0.05	0.2	0.1	0.8	0.9	0.6	0.8	0.5	0.2	0.6	0.1	0.05	1	0.193962372	0.194	0.32	0.18
23	0.0498	0.0487	18214	4262	18360	4296	9180	18209.802	4260.8476	-7.93788E-05	-0.000145855	0.000355033	0.001517234	-8.97872E-05	0.999769518	0.999729611	4.198	1.1524	7.93788E-05	0.000355033	0.04282483	0.544194867	0.544267758	0.544215108	0.544304895	0.042735043	-7.28911E-05	-8.97872E-05	0.544230769	0.544231313	0.54415139	0.544260001	0.05	0.2	0.1	0.9	0.8	0.8	0.7	0.5	0.2	0.6	0.1	0.05	1	0.234355033	0.234	0.18	0.24
24	0.0524	0.0512	6576	2012	6648	2034	3324	6572.514	2010.8944	1.68443E-05	3.05443E-05	0.00011068	0.000361699	-5.47746E-05	0.999469891	0.999450497	3.486	1.1056	1.68443E-05	0.00011068	0.062146278	0.551405343	0.551464923	0.55145896	0.551513734	0.062091503	-5.95793E-05	-5.47746E-05	0.551470588	0.551435133	0.551487432	0.551486347	0.05	0.2	0.1	0.9	0.8	0.8	0.6	0.5	0.2	0.6	0.1	0.05	1	0.30611068	0.306	0.18	0.32
25	0.047	0.0476	14056	2530	14112	2540	7056	14042.1472	2527.4316	-0.00030688	-0.000573608	4.80867E-05	0.000267149	-0.000270274	0.999014456	0.998984822	13.8528	2.5684	0.00030688	4.80867E-05	0.055825829	0.534694442	0.534966334	0.534735254	0.535005528	0.055555556	-0.000271891	-0.000270274	0.535	0.534830388	0.53469312	0.534870391	0.05	0.2	0.1	0.9	0.9	0.8	0.8	0.5	0.2	0.6	0.1	0.05	1	0.180048087	0.18	0.18	0.18
26	0.0524	0.0527	7722	772	7782	778	3891	7702.442	770.0442	0.000420813	0.000751452	-0.000556823	-0.005568234	-0.000102317	0.997467236	0.99746658	19.558	1.9558	0.000420813	0.000556823	0.100102317	0.560051446	0.56017966	0.560205589	0.560307906	0.1	-0.000128214	-0.000102317	0.56	0.560115553	0.560420813	0.560256747	0.05	0.2	0.1	0.8	0.8	0.7	0.7	0.5	0.2	0.6	0.1	0.1	0	0.099443177	0.1	0.1	0.1
27	0.0526	0.0519	4022	764	4116	782	2058	4012.4354	762.158	-0.000393655	-0.00067995	-0.000631244	-0.003322336	-2.78032E-05	0.997621929	0.997589005	9.5646	1.842	0.000393655	0.000631244	0.100027803	0.578592998	0.578671271	0.578816279	0.578844082	0.1	-7.82726E-05	-2.78032E-05	0.578947368	0.578632134	0.578553713	0.578830181	0.05	0.2	0.1	0.8	0.8	0.7	0.6	0.5	0.2	0.6	0.1	0.1	0	0.189368756	0.19	0.1	0.2
28	0.0491	0.0483	7110	782	6964	766	3482	7084.302	779.1576	0.000162208	0.000307635	-0.000635755	-0.005779594	-0.000273864	0.996385654	0.996365217	25.698	2.8424	0.000162208	0.000635755	0.100273864	0.527341539	0.527602472	0.52738486	0.527658724	0.1	-0.000260934	-0.000273864	0.527272727	0.527472005	0.527434935	0.527521792	0.05	0.2	0.1	0.8	0.8	0.6	0.7	0.5	0.2	0.6	0.1	0.1	0	0.109364245	0.11	0.2	0.1
29	0.0486	0.0491	3862	772	3892	778	1946	3853.487	770.2974	-0.000283505	-0.000506259	-0.000779188	-0.00389594	0.00020457	0.997795702	0.99779456	8.513	1.7026	0.000283505	0.000779188	0.09979543	0.560095547	0.559930973	0.560264217	0.560059648	0.1	0.000164574	0.00020457	0.56	0.56001326	0.559716495	0.560161933	0.05	0.2	0.1	0.8	0.8	0.6	0.6	0.5	0.2	0.6	0.1	0.1	0	0.199220812	0.2	0.2	0.2
30	0.0481	0.0467	7722	772	7782	778	3891	7703.16	770.116	0.000137734	0.000245954	-9.61707E-05	-0.000961707	0.000364902	0.997560218	0.997559585	18.84	1.884	0.000137734	9.61707E-05	0.099635098	0.560448644	0.560069263	0.560644209	0.560279307	0.1	0.000379381	0.000364902	0.56	0.560258953	0.560137734	0.560461758	0.05	0.2	0.1	0.8	0.9	0.7	0.8	0.5	0.2	0.6	0.1	0.1	0	0.099903829	0.1	0.1	0.1
31	0.0484	0.0481	4022	764	4116	782	2058	4010.8208	761.875	0.000184128	0.00031804	6.15646E-05	0.000324024	0.000109476	0.997220487	0.997218586	11.1792	2.125	0.000184128	6.15646E-05	0.099890524	0.578972581	0.578945194	0.579233771	0.579124295	0.1	2.73873E-05	0.000109476	0.578947368	0.578958888	0.579131497	0.579179033	0.05	0.2	0.1	0.8	0.9	0.7	0.7	0.5	0.2	0.6	0.1	0.1	0	0.190061565	0.19	0.1	0.2
32	0.0469	0.0469	7110	782	6964	766	3482	7083.6544	779.086	0.000782664	0.001484362	-0.000156289	-0.001420814	0.001215838	0.996294571	0.996273657	26.3456	2.914	0.000782664	0.000156289	0.098784162	0.52824771	0.527023678	0.528341746	0.527125908	0.1	0.001224032	0.001215838	0.527272727	0.527635694	0.528055391	0.527733827	0.05	0.2	0.1	0.8	0.9	0.6	0.8	0.5	0.2	0.6	0.1	0.1	0	0.109843711	0.11	0.2	0.1
33	0.0509	0.0521	3860	772	3890	778	1945	3850.189	770.0378	0.000496125	0.000885937	-7.65039E-05	-0.000382519	2.41787E-05	0.99745829	0.99745829	9.811	1.9622	0.000496125	7.65039E-05	0.099975821	0.56043165	0.560478947	0.560630343	0.560606164	0.1	-4.72973E-05	2.41787E-05	0.56	0.560455299	0.560496125	0.560618253	0.05	0.2	0.1	0.8	0.9	0.6	0.7	0.5	0.2	0.6	0.1	0.1	0	0.199923496	0.2	0.2	0.2
34	0.0515	0.0509	7722	772	7782	778	3891	7703.18	770.118	0.000104814	0.000187168	-0.000495914	-0.004959136	-0.000271884	0.997562808	0.997562176	18.82	1.882	0.000104814	0.000495914	0.100271884	0.559784908	0.560087022	0.5599376	0.560209484	0.1	-0.000302113	-0.000271884	0.56	0.559935965	0.560104814	0.560073542	0.05	0.2	0.1	0.9	0.8	0.8	0.7	0.5	0.2	0.6	0.1	0.1	0	0.099504086	0.1	0.1	0.1
35	0.0525	0.0515	4022	764	4116	782	2058	4011.5336	761.9874	-9.85767E-05	-0.000170269	-0.000575899	-0.003031047	0.000263968	0.997397713	0.997365707	10.4664	2.0126	9.85767E-05	0.000575899	0.099736032	0.578888396	0.578668463	0.57912986	0.578865893	0.1	0.000219933	0.000263968	0.578947368	0.578778429	0.578848792	0.578997876	0.05	0.2	0.1	0.9	0.8	0.8	0.6	0.5	0.2	0.6	0.1	0.1	0	0.189424101	0.19	0.1	0.2
36	0.0479	0.0474	7110	782	6964	766	3482	7085.8434	779.3274	-0.000464074	-0.00088014	-0.000547932	-0.004981202	-7.82801E-06	0.996602447	0.996582353	24.1566	2.6726	0.000464074	0.000547932	0.100007828	0.526776195	0.526787729	0.526845245	0.526853073	0.1	-1.15338E-05	-7.82801E-06	0.527272727	0.526781962	0.526808653	0.526849159	0.05	0.2	0.1	0.9	0.8	0.7	0.7	0.5	0.2	0.6	0.1	0.1	0	0.109452068	0.11	0.2	0.1
37	0.0481	0.0475	3862	772	3892	778	1946	3853.838	770.3676	-0.000377379	-0.000673891	-0.000768654	-0.003843268	-0.000365331	0.997886587	0.997885492	8.162	1.6324	0.000377379	0.000768654	0.100365331	0.559693951	0.560041393	0.559843398	0.56020873	0.1	-0.000347442	-0.000365331	0.56	0.559867672	0.559622621	0.560026064	0.05	0.2	0.1	0.9	0.8	0.7	0.6	0.5	0.2	0.6	0.1	0.1	0	0.199231346	0.2	0.2	0.2
38	0.047	0.0464	7722	772	7782	778	3891	7703.032	770.1032	0.000320978	0.000573174	-1.67566E-05	-0.000167566	0.000552272	0.997543642	0.997543005	18.968	1.8968	0.000320978	1.67566E-05	0.099447728	0.560479859	0.559946942	0.560659493	0.560107222	0.1	0.000532917	0.000552272	0.56	0.5602134	0.560320978	0.560383357	0.05	0.2	0.1	0.9	0.9	0.8	0.8	0.5	0.2	0.6	0.1	0.1	0	0.099983243	0.1	0.1	0.1
39	0.0501	0.0497	4022	764	4116	782	2058	4010.93	761.8936	0.000187777	0.000324341	0.000117444	0.000618127	0.000518208	0.997247638	0.997242932	11.07	2.1064	0.000187777	0.000117444	0.099481792	0.579082633	0.578526658	0.579334972	0.578816764	0.1	0.000555975	0.000518208	0.578947368	0.578804646	0.579135145	0.579075868	0.05	0.2	0.1	0.9	0.9	0.8	0.7	0.5	0.2	0.6	0.1	0.1	0	0.190117444	0.19	0.1	0.2
40	0.0514	0.053	7110	782	6964	766	3482	7085.6414	779.3056	-0.000669322	-0.001269404	-6.91269E-05	-0.000628427	-0.000109898	0.996574037	0.996554476	24.3586	2.6944	0.000669322	6.91269E-05	0.100109898	0.52667594	0.526787719	0.526731625	0.526841523	0.1	-0.000111779	-0.000109898	0.527272727	0.526731829	0.526603405	0.526786574	0.05	0.2	0.1	0.9	0.9	0.7	0.8	0.5	0.2	0.6	0.1	0.1	0	0.109930873	0.11	0.2	0.1
41	0.0502	0.0492	3860	772	3890	778	1945	3850.656	770.1312	0.000313937	0.000560602	-4.98715E-05	-0.000249357	0.000368353	0.997579275	0.997579275	9.344	1.8688	0.000313937	4.98715E-05	0.099631647	0.560485001	0.560125152	0.560629082	0.560260729	0.1	0.000359849	0.000368353	0.56	0.560305077	0.560313937	0.560444906	0.05	0.2	0.1	0.9	0.9	0.7	0.7	0.5	0.2	0.6	0.1	0.1	0	0.199950129	0.2	0.2	0.2
42	0.0516	0.05	18560	4454	18710	4490	9355	18553.6836	4452.6036	-3.62335E-05	-6.47026E-05	0.000435756	0.001815651	4.17499E-05	0.999659677	0.999686484	6.3164	1.3964	3.62335E-05	0.000435756	0.041624917	0.559988659	0.559957986	0.560010581	0.559968831	0.041666667	3.06729E-05	4.17499E-05	0.56	0.559973323	0.559963767	0.559989706	0.05	0.2	0.1	0.8	0.8	0.7	0.7	0.5	0.2	0.6	0.1	0.1	1	0.240435756	0.24	0.24	0.24
43	0.0474	0.0492	6648	2074	6758	2108	3379	6643.842	2072.5704	-5.51128E-05	-9.68198E-05	-2.08642E-05	-6.68723E-05	-0.000203642	0.999374549	0.999310704	4.158	1.4296	5.51128E-05	2.08642E-05	0.061101078	0.569148957	0.569330705	0.569207961	0.569411603	0.060897436	-0.000181748	-0.000203642	0.569230769	0.569239831	0.569175656	0.569309782	0.05	0.2	0.1	0.8	0.8	0.7	0.6	0.5	0.2	0.6	0.1	0.1	1	0.311979136	0.312	0.24	0.32
44	0.0499	0.049	15928	3950	15912	3946	7956	15922.9178	3948.6682	0.000100899	0.000183991	0.000479588	0.001933822	-7.9061E-05	0.999680927	0.999662835	5.0822	1.3318	0.000100899	0.000479588	0.0444339	0.548342511	0.548428046	0.548367892	0.548446953	0.044354839	-8.55355E-05	-7.9061E-05	0.548387097	0.548385279	0.548487995	0.548407423	0.05	0.2	0.1	0.8	0.8	0.6	0.7	0.5	0.2	0.6	0.1	0.1	1	0.248479588	0.248	0.32	0.24
45	0.0495	0.0493	6188	1980	6238	1996	3119	6178.7486	1976.8384	0.000136993	0.00024463	4.08144E-05	0.000127545	-0.000127555	0.998504945	0.998403232	9.2514	3.1616	0.000136993	4.08144E-05	0.062627555	0.559902213	0.560006588	0.559956024	0.560083578	0.0625	-0.000104375	-0.000127555	0.56	0.5599544	0.560136993	0.560019801	0.05	0.2	0.1	0.8	0.8	0.6	0.6	0.5	0.2	0.6	0.1	0.1	1	0.320040814	0.32	0.32	0.32
46	0.0502	0.051	14452	2688	14442	2686	7221	14445.83	2686.7342	-0.000117433	-0.000214143	2.51073E-05	0.000134986	0.000150831	0.999573069	0.999529092	6.17	1.2658	0.000117433	2.51073E-05	0.05361261	0.548257902	0.548112556	0.548297864	0.548147033	0.053763441	0.000145346	0.000150831	0.548387097	0.548185229	0.548269663	0.548222449	0.05	0.2	0.1	0.8	0.9	0.7	0.8	0.5	0.2	0.6	0.1	0.1	1	0.186025107	0.186	0.24	0.18
47	0.048	0.0483	12516	2428	12362	2398	6181	12508.8772	2426.5188	0.000209875	0.000393009	-7.92267E-05	-0.000408385	0.000165039	0.999430904	0.999389951	7.1228	1.4812	0.000209875	7.92267E-05	0.056535992	0.534262842	0.534085177	0.534278508	0.53411347	0.056701031	0.000177666	0.000165039	0.534020619	0.534174009	0.534230493	0.534195989	0.05	0.2	0.1	0.8	0.9	0.6	0.8	0.5	0.2	0.6	0.1	0.1	1	0.193920773	0.194	0.32	0.18
48	0.0494	0.0499	18010	4214	18292	4280	9146	18000.3202	4211.8342	6.02844E-05	0.000105905	0.000400984	0.001713607	0.000307461	0.999462532	0.999486047	9.6798	2.1658	6.02844E-05	0.000400984	0.042427582	0.569436214	0.569112393	0.569447718	0.569140256	0.042735043	0.000323822	0.000307461	0.569230769	0.569274303	0.569291054	0.569293987	0.05	0.2	0.1	0.9	0.8	0.8	0.7	0.5	0.2	0.6	0.1	0.1	1	0.234400984	0.234	0.18	0.24
49	0.0506	0.0511	6492	1986	6634	2030	3317	6486.8058	1984.6552	0.000143531	0.000248982	0.000129123	0.00042197	-0.000113591	0.999199908	0.99932286	5.1942	1.3448	0.000143531	0.000129123	0.062205094	0.576547234	0.576556213	0.576558096	0.576671687	0.062091503	-8.97905E-06	-0.000113591	0.576470588	0.576551724	0.576614119	0.576614891	0.05	0.2	0.1	0.9	0.8	0.8	0.6	0.5	0.2	0.6	0.1	0.1	1	0.306129123	0.306	0.18	0.32
50	0.052	0.0517	13924	2506	14034	2526	7017	13906.6058	2503.0298	2.01252E-05	3.59378E-05	-3.61693E-05	-0.000200941	-0.000104845	0.998750776	0.998814765	17.3942	2.9702	2.01252E-05	3.61693E-05	0.055660401	0.55987511	0.559992836	0.559950957	0.560055802	0.055555556	-0.000117726	-0.000104845	0.56	0.559933973	0.560020125	0.56000338	0.05	0.2	0.1	0.9	0.9	0.8	0.8	0.5	0.2	0.6	0.1	0.1	1	0.179963831	0.18	0.18	0.18
51	0.0469	0.0477	7602	760	7702	770	3851	7588.804	758.6804	0.000230308	0.000393688	-0.000476344	-0.004763438	0.000306762	0.998264141	0.998263684	13.196	1.3196	0.000230308	0.000476344	0.099693238	0.585141392	0.584872294	0.585401964	0.585095202	0.1	0.000269098	0.000306762	0.585	0.585006843	0.585230308	0.585248583	0.05	0.2	0.1	0.8	0.8	0.7	0.7	0.5	0.2	0.6	0.1	0.15	0	0.099523656	0.1	0.1	0.1
52	0.0454	0.0441	3948	750	4086	776	2043	3934.8332	747.4176	0.000271717	0.000449901	-0.000722761	-0.003804003	5.20191E-05	0.996664944	0.9965568	13.1668	2.5824	0.000271717	0.000722761	0.099947981	0.604196156	0.604135835	0.604463357	0.604411338	0.1	6.03209E-05	5.20191E-05	0.603947368	0.604165995	0.604219085	0.604437347	0.05	0.2	0.1	0.8	0.8	0.7	0.6	0.5	0.2	0.6	0.1	0.15	0	0.189277239	0.19	0.1	0.2
53	0.0521	0.0526	7038	774	6856	754	3428	7026.9558	772.837	0.00013341	0.000241566	-0.000595187	-0.005410788	0.000127952	0.998430776	0.998497416	11.0442	1.163	0.00013341	0.000595187	0.099872048	0.552290023	0.552225217	0.552417767	0.552289815	0.1	6.48056E-05	0.000127952	0.552272727	0.55225762	0.552406137	0.552353791	0.05	0.2	0.1	0.8	0.8	0.6	0.7	0.5	0.2	0.6	0.1	0.15	0	0.109404813	0.11	0.2	0.1
54	0.0512	0.0509	3802	760	3852	770	1926	3795.166	758.6332	0.000194275	0.000332095	-0.000688422	-0.003442108	-0.000209248	0.998202525	0.998201579	6.834	1.3668	0.000194275	0.000688422	0.100209248	0.584837075	0.585032185	0.585059044	0.585268292	0.1	-0.00019511	-0.000209248	0.585	0.58493463	0.585194275	0.585163668	0.05	0.2	0.1	0.8	0.8	0.6	0.6	0.5	0.2	0.6	0.1	0.15	0	0.199311578	0.2	0.2	0.2
55	0.0506	0.0493	7602	760	7702	770	3851	7589.834	758.7834	-7.72175E-06	-1.31996E-05	-8.93794E-05	-0.000893794	-0.000124229	0.998399632	0.998399211	12.166	1.2166	7.72175E-06	8.93794E-05	0.100124229	0.584922335	0.585154126	0.585267219	0.585391448	0.1	-0.000231792	-0.000124229	0.585	0.585038231	0.584992278	0.585329333	0.05	0.2	0.1	0.8	0.9	0.7	0.8	0.5	0.2	0.6	0.1	0.15	0	0.099910621	0.1	0.1	0.1
56	0.05	0.0477	3948	750	4086	776	2043	3934.2142	747.322	0.000431982	0.000715265	-4.40529E-05	-0.000231857	-0.000194753	0.996508156	0.996429333	13.7858	2.678	0.000431982	4.40529E-05	0.100194753	0.6041258	0.604259051	0.604350159	0.604544912	0.1	-0.000133251	-0.000194753	0.603947368	0.604192425	0.604379351	0.604447536	0.05	0.2	0.1	0.8	0.9	0.7	0.7	0.5	0.2	0.6	0.1	0.15	0	0.189955947	0.19	0.1	0.2
57	0.0481	0.048	7038	774	6856	754	3428	7026.0432	772.7376	0.000471511	0.000853764	-0.000155776	-0.001416145	-0.000237043	0.998301108	0.998368992	11.9568	1.2624	0.000471511	0.000155776	0.100237043	0.552457717	0.552739434	0.552634418	0.552871461	0.1	-0.000281717	-0.000237043	0.552272727	0.552598576	0.552744238	0.55275294	0.05	0.2	0.1	0.8	0.9	0.6	0.8	0.5	0.2	0.6	0.1	0.15	0	0.109844224	0.11	0.2	0.1
58	0.0483	0.0486	3800	760	3850	770	1925	3793.144	758.6288	0.000382578	0.00065398	-0.000184571	-0.000922857	0.000128904	0.998195789	0.998195789	6.856	1.3712	0.000382578	0.000184571	0.099871096	0.585284669	0.585194881	0.585535565	0.585406661	0.1	8.97884E-05	0.000128904	0.585	0.585239775	0.585382578	0.585471113	0.05	0.2	0.1	0.8	0.9	0.6	0.7	0.5	0.2	0.6	0.1	0.15	0	0.199815429	0.2	0.2	0.2
59	0.0512	0.0524	7602	760	7702	770	3851	7590.668	758.8668	-7.64399E-05	-0.000130666	-0.000466398	-0.004663983	-9.3499E-05	0.99850934	0.998508947	11.332	1.1332	7.64399E-05	0.000466398	0.100093499	0.584731283	0.584883618	0.584987306	0.585080805	0.1	-0.000152335	-9.3499E-05	0.585	0.58480745	0.58492356	0.585034055	0.05	0.2	0.1	0.9	0.8	0.8	0.7	0.5	0.2	0.6	0.1	0.15	0	0.099533602	0.1	0.1	0.1
60	0.0532	0.0524	3948	750	4086	776	2043	3934.3218	747.3182	0.000445867	0.000738254	-0.000694567	-0.003655615	0.000529545	0.99653541	0.996424267	13.6782	2.6818	0.000445867	0.000694567	0.099470455	0.604264686	0.603757597	0.60453369	0.604004145	0.1	0.000507089	0.000529545	0.603947368	0.604011141	0.604393235	0.604268918	0.05	0.2	0.1	0.9	0.8	0.8	0.6	0.5	0.2	0.6	0.1	0.15	0	0.189305433	0.19	0.1	0.2
61	0.048	0.0482	7038	774	6856	754	3428	7027.9138	772.9424	-8.17007E-05	-0.000147935	-0.000504172	-0.004583378	-0.000167398	0.998566894	0.998633592	10.0862	1.0576	8.17007E-05	0.000504172	0.100167398	0.551986898	0.552253989	0.552132047	0.552299445	0.1	-0.000267091	-0.000167398	0.552272727	0.552120443	0.552191027	0.552215746	0.05	0.2	0.1	0.9	0.8	0.7	0.7	0.5	0.2	0.6	0.1	0.15	0	0.109495828	0.11	0.2	0.1
62	0.0541	0.0541	3802	760	3852	770	1926	3795.961	758.7922	7.07299E-05	0.000120906	-0.000700415	-0.003502077	-0.000495021	0.998411625	0.998410789	6.039	1.2078	7.07299E-05	0.000700415	0.100495021	0.584557059	0.585064836	0.584840523	0.585335544	0.1	-0.000507777	-0.000495021	0.585	0.584810948	0.58507073	0.585088034	0.05	0.2	0.1	0.9	0.8	0.7	0.6	0.5	0.2	0.6	0.1	0.15	0	0.199299585	0.2	0.2	0.2
63	0.0496	0.0505	7602	760	7702	770	3851	7590.33	758.833	-2.3761E-05	-4.0617E-05	-6.80343E-05	-0.000680343	0.000247679	0.998464878	0.998464474	11.67	1.167	2.3761E-05	6.80343E-05	0.099752321	0.585120454	0.584960659	0.585400653	0.585152974	0.1	0.000159795	0.000247679	0.585	0.585040557	0.584976239	0.585276814	0.05	0.2	0.1	0.9	0.9	0.8	0.8	0.5	0.2	0.6	0.1	0.15	0	0.099931966	0.1	0.1	0.1
64	0.0494	0.0508	3948	750	4086	776	2043	3935.7152	747.606	-7.01473E-05	-0.000116148	-3.52423E-06	-1.85486E-05	0.000244385	0.996888349	0.996808	12.2848	2.394	7.01473E-05	3.52423E-06	0.099755615	0.603954942	0.603729414	0.604269742	0.604025358	0.1	0.000225527	0.000244385	0.603947368	0.603842178	0.603877221	0.60414755	0.05	0.2	0.1	0.9	0.9	0.8	0.7	0.5	0.2	0.6	0.1	0.15	0	0.189996476	0.19	0.1	0.2
65	0.0475	0.048	7038	774	6856	754	3428	7028.0684	772.96	2.44509E-05	4.42732E-05	-0.000100058	-0.000909621	0.000265936	0.99858886	0.998656331	9.9316	1.04	2.44509E-05	0.000100058	0.099734064	0.552353556	0.552085925	0.552450828	0.552184892	0.1	0.000267631	0.000265936	0.552272727	0.55221974	0.552297178	0.55231786	0.05	0.2	0.1	0.9	0.9	0.7	0.8	0.5	0.2	0.6	0.1	0.15	0	0.109899942	0.11	0.2	0.1
66	0.0499	0.05	3800	760	3850	770	1925	3793.324	758.6648	0.000220683	0.000377236	-0.000174338	-0.000871688	-0.000166271	0.998243158	0.998243158	6.676	1.3352	0.000220683	0.000174338	0.100166271	0.58526111	0.585367703	0.585488002	0.585654273	0.1	-0.000106593	-0.000166271	0.585	0.585314406	0.585220683	0.585571137	0.05	0.2	0.1	0.9	0.9	0.7	0.7	0.5	0.2	0.6	0.1	0.15	0	0.199825662	0.2	0.2	0.2
67	0.0492	0.048	18284	4388	18518	4444	9259	18282.2892	4387.469	-0.000189741	-0.000324343	0.000393336	0.001638901	7.59666E-05	0.999906432	0.999878988	1.7108	0.531	0.000189741	0.000393336	0.0415907	0.584870584	0.584789492	0.584907908	0.584831941	0.041666667	8.10923E-05	7.59666E-05	0.585	0.584830038	0.584810259	0.584869925	0.05	0.2	0.1	0.8	0.8	0.7	0.7	0.5	0.2	0.6	0.1	0.15	1	0.240393336	0.24	0.24	0.24
68	0.0496	0.0507	6540	2040	6694	2088	3347	6532.779	2037.8978	-1.38991E-05	-2.339E-05	-3.40604E-06	-1.09168E-05	0.000228696	0.998895872	0.99896951	7.221	2.1022	1.38991E-05	3.40604E-06	0.06066874	0.594275924	0.594103246	0.594414675	0.594185979	0.060897436	0.000172679	0.000228696	0.594230769	0.594189585	0.59421687	0.594300327	0.05	0.2	0.1	0.8	0.8	0.7	0.6	0.5	0.2	0.6	0.1	0.15	1	0.311996594	0.312	0.24	0.32
69	0.0509	0.0503	15734	3902	15702	3894	7851	15726.3828	3899.882	0.000133818	0.000233381	0.000441944	0.001782031	-8.95165E-05	0.999515876	0.999457201	7.6172	2.118	0.000133818	0.000441944	0.044444355	0.573541015	0.573633322	0.573577256	0.573666773	0.044354839	-9.2307E-05	-8.95165E-05	0.573387097	0.573587168	0.573520914	0.573622015	0.05	0.2	0.1	0.8	0.8	0.6	0.7	0.5	0.2	0.6	0.1	0.15	1	0.248441944	0.248	0.32	0.24
70	0.0525	0.051	6094	1950	6170	1974	3085	6087.3972	1947.608	0.000153106	0.00026172	-2.58023E-05	-8.06321E-05	0.000460105	0.998916508	0.998773333	6.6028	2.392	0.000153106	2.58023E-05	0.062039895	0.58544536	0.584971708	0.585536178	0.585076073	0.0625	0.000473651	0.000460105	0.585	0.585208534	0.585153106	0.585306125	0.05	0.2	0.1	0.8	0.8	0.6	0.6	0.5	0.2	0.6	0.1	0.15	1	0.319974198	0.32	0.32	0.32
71	0.0498	0.049	14280	2656	14248	2650	7124	14269.2558	2653.8824	-0.000215934	-0.000376593	7.38209E-05	0.000396886	-0.000233191	0.999247605	0.999202711	10.7442	2.1176	0.000215934	7.38209E-05	0.053996632	0.573220956	0.573458752	0.573265581	0.573498772	0.053763441	-0.000237796	-0.000233191	0.573387097	0.573339854	0.573171163	0.573382177	0.05	0.2	0.1	0.8	0.9	0.7	0.8	0.5	0.2	0.6	0.1	0.15	1	0.186073821	0.186	0.24	0.18
72	0.0487	0.0478	12404	2406	12166	2360	6083	12391.086	2403.6726	0.000175416	0.000313792	-0.000145504	-0.00075002	-4.12763E-05	0.998958884	0.999032668	12.914	2.3274	0.000175416	0.000145504	0.056742307	0.559235521	0.559254158	0.559269579	0.559310855	0.056701031	-1.86373E-05	-4.12763E-05	0.559020619	0.55924484	0.559196035	0.559290217	0.05	0.2	0.1	0.8	0.9	0.6	0.8	0.5	0.2	0.6	0.1	0.15	1	0.193854496	0.194	0.32	0.18
73	0.0496	0.0495	17710	4144	18130	4242	9065	17700.2904	4141.6406	2.2123E-05	3.72296E-05	0.000382239	0.001633502	7.46716E-05	0.999451745	0.999430647	9.7096	2.3594	2.2123E-05	0.000382239	0.042660371	0.594300457	0.594239322	0.594343061	0.594268389	0.042735043	6.11355E-05	7.46716E-05	0.594230769	0.59426989	0.594252892	0.594305725	0.05	0.2	0.1	0.9	0.8	0.8	0.7	0.5	0.2	0.6	0.1	0.15	1	0.234382239	0.234	0.18	0.24
74	0.049	0.0494	6374	1950	6590	2016	3295	6369.4038	1948.7274	-9.07868E-05	-0.000150941	6.47951E-05	0.000211749	0.000611835	0.999278914	0.999347385	4.5962	1.2726	9.07868E-05	6.47951E-05	0.061479668	0.601856769	0.601196535	0.601927822	0.601315986	0.062091503	0.000660234	0.000611835	0.601470588	0.601526652	0.601379801	0.601621904	0.05	0.2	0.1	0.9	0.8	0.8	0.6	0.5	0.2	0.6	0.1	0.15	1	0.306064795	0.306	0.18	0.32
75	0.0518	0.0517	13712	2468	13878	2498	6939	13703.3688	2466.4466	-0.000145592	-0.000248875	-1.59533E-05	-8.86295E-05	-0.000140883	0.999370537	0.999370583	8.6312	1.5534	0.000145592	1.59533E-05	0.055696439	0.584721765	0.58484213	0.584787221	0.584928104	0.055555556	-0.000120365	-0.000140883	0.585	0.584781948	0.584854408	0.584857662	0.05	0.2	0.1	0.9	0.9	0.8	0.8	0.5	0.2	0.6	0.1	0.15	1	0.179984047	0.18	0.18	0.18
76	0.0522	0.0521	7842	784	7742	774	3871	7818.116	781.6116	-0.000182636	-0.000368962	-0.000513201	-0.005132007	-0.000142463	0.996954348	0.996953571	23.884	2.3884	0.000182636	0.000513201	0.100142463	0.494858435	0.494984418	0.494836017	0.494978481	0.1	-0.000125983	-0.000142463	0.495	0.494921427	0.494817364	0.494907249	0.05	0.2	0.2	0.8	0.8	0.7	0.7	0.5	0.2	0.6	0.1	0.05	0	0.099486799	0.1	0.1	0.1
77	0.047	0.0484	4334	780	4346	782	2173	4326.9538	778.6522	-0.000141464	-0.000266634	-0.000733778	-0.004076545	0.000848008	0.998374204	0.998272051	7.0462	1.3478	0.000141464	0.000733778	0.099151992	0.530917376	0.530050363	0.530993461	0.530145454	0.1	0.000867013	0.000848008	0.530555556	0.53048387	0.530414091	0.530569457	0.05	0.2	0.2	0.8	0.8	0.7	0.6	0.5	0.2	0.6	0.1	0.05	0	0.179266222	0.18	0.1	0.2
78	0.0471	0.0452	6434	772	6218	746	3109	6424.0448	770.7252	-0.000203222	-0.000460125	-0.000526118	-0.004384314	-4.82787E-05	0.99845272	0.998348705	9.9552	1.2748	0.000203222	0.000526118	0.100048279	0.441387546	0.441484889	0.441206662	0.441254941	0.1	-9.7343E-05	-4.82787E-05	0.441666667	0.441436218	0.441463445	0.441230801	0.05	0.2	0.2	0.8	0.8	0.6	0.7	0.5	0.2	0.6	0.1	0.05	0	0.119473882	0.12	0.2	0.1
79	0.0484	0.0473	3922	784	3872	774	1936	3909.729	781.5458	0.000336398	0.000679592	-0.000726601	-0.003633006	-0.000105906	0.996871239	0.996869643	12.271	2.4542	0.000336398	0.000726601	0.100105906	0.495000029	0.495085479	0.494988649	0.495094554	0.1	-8.54505E-05	-0.000105906	0.495	0.495042754	0.495336398	0.495041602	0.05	0.2	0.2	0.8	0.8	0.6	0.6	0.5	0.2	0.6	0.1	0.05	0	0.199273399	0.2	0.2	0.2
80	0.0542	0.0524	7842	784	7742	774	3871	7817.728	781.5728	-0.000288627	-0.000583084	-9.39292E-05	-0.000939292	0.000826412	0.996904871	0.996904082	24.272	2.4272	0.000288627	9.39292E-05	0.099173588	0.495284036	0.494440391	0.495259788	0.494433376	0.1	0.000843645	0.000826412	0.495	0.494862213	0.494711373	0.494846582	0.05	0.2	0.2	0.8	0.9	0.7	0.8	0.5	0.2	0.6	0.1	0.05	0	0.099906071	0.1	0.1	0.1
81	0.0519	0.0509	4334	780	4346	782	2173	4327.0424	778.6928	-0.000110522	-0.000208313	-0.00011537	-0.000640947	-9.75869E-05	0.998394647	0.998324103	6.9576	1.3072	0.000110522	0.00011537	0.100097587	0.530528474	0.530629387	0.530615979	0.530713566	0.1	-0.000100913	-9.75869E-05	0.530555556	0.530578931	0.530445034	0.530664773	0.05	0.2	0.2	0.8	0.9	0.7	0.7	0.5	0.2	0.6	0.1	0.05	0	0.17988463	0.18	0.1	0.2
82	0.0472	0.049	6434	772	6218	746	3109	6426.8186	771.0584	0.000820152	0.001856947	-0.000187617	-0.001563472	0.000102443	0.998883836	0.998780311	7.1814	0.9416	0.000820152	0.000187617	0.099897557	0.442466145	0.442370928	0.442363469	0.442261026	0.1	9.52169E-05	0.000102443	0.441666667	0.442418536	0.442486818	0.442312247	0.05	0.2	0.2	0.8	0.9	0.6	0.8	0.5	0.2	0.6	0.1	0.05	0	0.119812383	0.12	0.2	0.1
83	0.0432	0.0428	3920	784	3870	774	1935	3908.008	781.6016	0.000111993	0.000226249	-0.000401654	-0.002008269	-9.02845E-05	0.996940816	0.996940816	11.992	2.3984	0.000111993	0.000401654	0.100090285	0.495153638	0.495281716	0.495169646	0.49525993	0.1	-0.000128078	-9.02845E-05	0.495	0.495217677	0.495111993	0.495214788	0.05	0.2	0.2	0.8	0.9	0.6	0.7	0.5	0.2	0.6	0.1	0.05	0	0.199598346	0.2	0.2	0.2
84	0.0463	0.0453	7842	784	7742	774	3871	7817.42	781.542	-0.000357823	-0.000722874	-0.000469956	-0.004699561	0.000106136	0.996865596	0.996864796	24.58	2.458	0.000357823	0.000469956	0.099893864	0.494533496	0.494415386	0.494529283	0.494423147	0.1	0.00011811	0.000106136	0.495	0.494474441	0.494642177	0.494476215	0.05	0.2	0.2	0.9	0.8	0.8	0.7	0.5	0.2	0.6	0.1	0.05	0	0.099530044	0.1	0.1	0.1
85	0.0541	0.0533	4334	780	4346	782	2173	4327.2424	778.7064	-0.000521054	-0.000982091	-0.00063364	-0.003520223	0.000308565	0.998440794	0.998341538	6.7576	1.2936	0.000521054	0.00063364	0.099691435	0.530251409	0.529944189	0.530354622	0.530046057	0.1	0.000307219	0.000308565	0.530555556	0.530097799	0.530034502	0.530200339	0.05	0.2	0.2	0.9	0.8	0.8	0.6	0.5	0.2	0.6	0.1	0.05	0	0.17936636	0.18	0.1	0.2
86	0.0499	0.0495	6434	772	6218	746	3109	6421.9946	770.5576	-0.000549159	-0.00124338	-0.000338855	-0.002823791	0.000338589	0.998134069	0.998131606	12.0054	1.4424	0.000549159	0.000338855	0.099661411	0.441089146	0.440761855	0.440983752	0.440645163	0.1	0.000327291	0.000338589	0.441666667	0.440925501	0.441117507	0.440814458	0.05	0.2	0.2	0.9	0.8	0.7	0.7	0.5	0.2	0.6	0.1	0.05	0	0.119661145	0.12	0.2	0.1
87	0.0495	0.0493	3922	784	3872	774	1936	3909.782	781.5564	-0.000250588	-0.000506239	-0.000592304	-0.002961519	-0.000218272	0.996884753	0.996883163	12.218	2.4436	0.000250588	0.000592304	0.100218272	0.494652304	0.494872413	0.49463104	0.494849312	0.1	-0.000220109	-0.000218272	0.495	0.494762358	0.494749412	0.494740176	0.05	0.2	0.2	0.9	0.8	0.7	0.6	0.5	0.2	0.6	0.1	0.05	0	0.199407696	0.2	0.2	0.2
88	0.0496	0.0489	7842	784	7742	774	3871	7817.872	781.5872	-0.000291277	-0.000588438	-1.4079E-05	-0.00014079	0.000727241	0.996923234	0.996922449	24.128	2.4128	0.000291277	1.4079E-05	0.099272759	0.495088102	0.494396753	0.495103975	0.494376734	0.1	0.000691349	0.000727241	0.495	0.494742428	0.494708723	0.494740354	0.05	0.2	0.2	0.9	0.9	0.8	0.8	0.5	0.2	0.6	0.1	0.05	0	0.099985921	0.1	0.1	0.1
89	0.0491	0.0478	4334	780	4346	782	2173	4326.5816	778.6088	1.6064E-05	3.02778E-05	2.16291E-06	1.20162E-05	-0.000193532	0.998288325	0.99821641	7.4184	1.3912	1.6064E-05	2.16291E-06	0.100193532	0.530270152	0.530531685	0.530397143	0.530590675	0.1	-0.000261532	-0.000193532	0.530555556	0.530400919	0.53057162	0.530493909	0.05	0.2	0.2	0.9	0.9	0.8	0.7	0.5	0.2	0.6	0.1	0.05	0	0.180002163	0.18	0.1	0.2
90	0.0473	0.0478	6434	772	6218	746	3109	6424.3018	770.833	0.000167691	0.000379678	3.08781E-05	0.000257317	-0.000170416	0.998492664	0.998488342	9.6982	1.167	0.000167691	3.08781E-05	0.100170416	0.441464707	0.441673713	0.441306438	0.441476855	0.1	-0.000209006	-0.000170416	0.441666667	0.44156921	0.441834358	0.441391647	0.05	0.2	0.2	0.9	0.9	0.7	0.8	0.5	0.2	0.6	0.1	0.05	0	0.120030878	0.12	0.2	0.1
91	0.0505	0.05	3920	784	3870	774	1935	3907.972	781.5944	0.000331204	0.000669099	-0.000192196	-0.000960982	-2.45992E-05	0.996931633	0.996931633	12.028	2.4056	0.000331204	0.000192196	0.100024599	0.495321545	0.495328223	0.495284394	0.495308993	0.1	-6.67806E-06	-2.45992E-05	0.495	0.495324884	0.495331204	0.495296694	0.05	0.2	0.2	0.9	0.9	0.7	0.7	0.5	0.2	0.6	0.1	0.05	0	0.199807804	0.2	0.2	0.2
92	0.0474	0.0489	18834	4520	18602	4464	9301	18822.6844	4517.206	-0.000156455	-0.00031607	0.000449661	0.001873589	-1.51119E-05	0.999399193	0.999381858	11.3156	2.794	0.000156455	0.000449661	0.041681779	0.494874479	0.494883811	0.494877646	0.494892758	0.041666667	-9.3313E-06	-1.51119E-05	0.495	0.494879145	0.494843545	0.494885202	0.05	0.2	0.2	0.8	0.8	0.7	0.7	0.5	0.2	0.6	0.1	0.05	1	0.240449661	0.24	0.24	0.24
93	0.044	0.0446	7356	2236	7316	2224	3658	7350.4614	2234.299	-0.000274013	-0.000535346	2.87862E-05	9.46915E-05	-7.87652E-05	0.999247064	0.999239267	5.5386	1.701	0.000274013	2.87862E-05	0.059289292	0.511580759	0.511679699	0.511603027	0.511681793	0.059210526	-9.89406E-05	-7.87652E-05	0.511842105	0.511630229	0.511568093	0.51164241	0.05	0.2	0.2	0.8	0.8	0.7	0.6	0.5	0.2	0.6	0.1	0.05	1	0.304028786	0.304	0.24	0.32
94	0.0503	0.0497	13916	3562	13634	3490	6817	13906.183	3559.7448	-4.04741E-05	-8.52086E-05	0.000305222	0.001192274	0.000186201	0.999294553	0.999366873	9.817	2.2552	4.04741E-05	0.000305222	0.046688799	0.475149349	0.474997247	0.475156658	0.474970457	0.046875	0.000152102	0.000186201	0.475	0.475073298	0.474959526	0.475063558	0.05	0.2	0.2	0.8	0.8	0.6	0.7	0.5	0.2	0.6	0.1	0.05	1	0.256305222	0.256	0.32	0.24
95	0.0473	0.0488	6276	2008	6202	1984	3101	6269.2252	2005.7748	-3.89658E-05	-7.87188E-05	4.1664E-05	0.0001302	4.85716E-05	0.998920523	0.998891833	6.7748	2.2252	3.89658E-05	4.1664E-05	0.062451428	0.494996167	0.494913006	0.494969921	0.494921349	0.0625	8.31615E-05	4.85716E-05	0.495	0.494954587	0.494961034	0.494945635	0.05	0.2	0.2	0.8	0.8	0.6	0.6	0.5	0.2	0.6	0.1	0.05	1	0.320041664	0.32	0.32	0.32
96	0.0498	0.0495	15022	2884	14720	2826	7360	15014.913	2882.64	-0.000260347	-0.000548099	8.21196E-05	0.000427706	-0.000350743	0.999528225	0.999528433	7.087	1.36	0.000260347	8.21196E-05	0.052434077	0.474544498	0.474861397	0.474517307	0.474868051	0.052083333	-0.000316899	-0.000350743	0.475	0.474702948	0.474739653	0.474692679	0.05	0.2	0.2	0.8	0.9	0.7	0.8	0.5	0.2	0.6	0.1	0.05	1	0.19208212	0.192	0.24	0.18
97	0.045	0.0427	11222	2334	10896	2266	5448	11218.273	2333.1812	0.000212086	0.000469298	6.88693E-05	0.000331102	0.000190042	0.999667885	0.999649186	3.727	0.8188	0.000212086	6.88693E-05	0.057502266	0.45201207	0.451781234	0.451961892	0.45177185	0.057692308	0.000230836	0.000190042	0.451923077	0.451896652	0.452135163	0.451866871	0.05	0.2	0.2	0.8	0.9	0.6	0.8	0.5	0.2	0.6	0.1	0.05	1	0.208068869	0.208	0.32	0.18
98	0.0491	0.0492	17878	4076	17790	4056	8895	17870.435	4074.3218	0.000164817	0.000322007	0.000345149	0.001513811	0.000162316	0.999576854	0.999588273	7.565	1.6782	0.000164817	0.000345149	0.043697333	0.512044542	0.511901985	0.512060173	0.511897857	0.043859649	0.000142558	0.000162316	0.511842105	0.511973264	0.512006922	0.511979015	0.05	0.2	0.2	0.9	0.8	0.8	0.7	0.5	0.2	0.6	0.1	0.05	1	0.228345149	0.228	0.18	0.24
99	0.0474	0.0478	7048	2058	7056	2060	3528	7044.3762	2056.6778	2.09605E-05	3.98727E-05	-2.62755E-05	-8.99846E-05	0.000215357	0.99948584	0.999357532	3.6238	1.3222	2.09605E-05	2.62755E-05	0.061428479	0.525828785	0.525611615	0.525853543	0.525638186	0.061643836	0.000217171	0.000215357	0.525684932	0.5257202	0.525705892	0.525745865	0.05	0.2	0.2	0.9	0.8	0.8	0.6	0.5	0.2	0.6	0.1	0.05	1	0.291973724	0.292	0.18	0.32
100	0.0495	0.0489	14124	2542	13946	2510	6973	14109.3008	2539.4696	-0.000220919	-0.000446301	-3.79464E-05	-0.000210813	4.25771E-05	0.998959275	0.999004563	14.6992	2.5304	0.000220919	3.79464E-05	0.055512978	0.494830749	0.494768564	0.494820225	0.494777648	0.055555556	6.2185E-05	4.25771E-05	0.495	0.494799656	0.494779081	0.494798936	0.05	0.2	0.2	0.9	0.9	0.8	0.8	0.5	0.2	0.6	0.1	0.05	1	0.179962054	0.18	0.18	0.18
101	0.048	0.0473	7822	782	7642	764	3821	7804.52	780.252	1.63376E-05	3.14185E-05	-0.000534546	-0.005345459	0.000436963	0.997765277	0.997764706	17.48	1.748	1.63376E-05	0.000534546	0.099563037	0.520149363	0.519767654	0.520272792	0.519835829	0.1	0.000381709	0.000436963	0.52	0.519958509	0.520016338	0.52005431	0.05	0.2	0.2	0.8	0.8	0.7	0.7	0.5	0.2	0.6	0.1	0.1	0	0.099465454	0.1	0.1	0.1
102	0.0508	0.0513	4302	774	4324	778	2162	4289.4484	771.8942	-0.000320361	-0.00057665	-0.000762535	-0.004236304	0.000177794	0.99708238	0.997279328	12.5516	2.1058	0.000320361	0.000762535	0.099822206	0.555565147	0.555441642	0.555754123	0.555576329	0.1	0.000123505	0.000177794	0.555555556	0.555503395	0.555235195	0.555665226	0.05	0.2	0.2	0.8	0.8	0.7	0.6	0.5	0.2	0.6	0.1	0.1	0	0.179237465	0.18	0.1	0.2
103	0.0449	0.0442	6502	780	6068	728	3034	6483.659	777.8878	-0.000123213	-0.000264028	-0.000609657	-0.005080477	0.000437259	0.997179176	0.997292051	18.341	2.1122	0.000123213	0.000609657	0.099562741	0.466737814	0.466212567	0.466613333	0.466176074	0.1	0.000525248	0.000437259	0.466666667	0.46647519	0.466543454	0.466394704	0.05	0.2	0.2	0.8	0.8	0.6	0.7	0.5	0.2	0.6	0.1	0.1	0	0.119390343	0.12	0.2	0.1
104	0.0472	0.0473	3912	782	3822	764	1911	3903.621	780.3242	0.000188672	0.000362831	-0.000956986	-0.004784929	-0.000501846	0.997858129	0.997857033	8.379	1.6758	0.000188672	0.000956986	0.100501846	0.519983874	0.520440762	0.520027069	0.520528914	0.1	-0.000456888	-0.000501846	0.52	0.520212318	0.520188672	0.520277992	0.05	0.2	0.2	0.8	0.8	0.6	0.6	0.5	0.2	0.6	0.1	0.1	0	0.199043014	0.2	0.2	0.2
105	0.0477	0.0472	7822	782	7642	764	3821	7805.712	780.3712	0.000129299	0.000248651	-0.000199058	-0.001990578	-9.52053E-05	0.997917668	0.997917136	16.288	1.6288	0.000129299	0.000199058	0.100095205	0.520278621	0.520330309	0.520296168	0.520391373	0.1	-5.16873E-05	-9.52053E-05	0.52	0.520304465	0.520129299	0.52034377	0.05	0.2	0.2	0.8	0.9	0.7	0.8	0.5	0.2	0.6	0.1	0.1	0	0.099800942	0.1	0.1	0.1
106	0.0519	0.051	4300	774	4324	778	2162	4288.8546	771.827	4.89451E-05	8.81012E-05	-0.000104394	-0.000579967	3.3937E-05	0.997408047	0.997192506	11.1454	2.173	4.89451E-05	0.000104394	0.099966063	0.55549028	0.555423943	0.55563041	0.555596473	0.1	6.63375E-05	3.3937E-05	0.555555556	0.555457112	0.555604501	0.555613442	0.05	0.2	0.2	0.8	0.9	0.7	0.7	0.5	0.2	0.6	0.1	0.1	0	0.179895606	0.18	0.1	0.2
107	0.0467	0.045	6502	780	6068	728	3034	6485.475	778.1054	0.00037214	0.000797443	-0.000251088	-0.002092397	0.000416098	0.997458474	0.997571026	16.525	1.8946	0.00037214	0.000251088	0.099583902	0.467388549	0.467025216	0.467283449	0.46686735	0.1	0.000363334	0.000416098	0.466666667	0.467206883	0.467038807	0.4670754	0.05	0.2	0.2	0.8	0.9	0.6	0.8	0.5	0.2	0.6	0.1	0.1	0	0.119748912	0.12	0.2	0.1
108	0.0512	0.0499	3910	782	3820	764	1910	3901.183	780.2366	0.00021317	0.000409942	-0.000331047	-0.001655236	1.75295E-05	0.997745013	0.997745013	8.817	1.7634	0.00021317	0.000331047	0.099982471	0.520213346	0.520077898	0.520210983	0.520193453	0.1	0.000135447	1.75295E-05	0.52	0.520145622	0.52021317	0.520202218	0.05	0.2	0.2	0.8	0.9	0.6	0.7	0.5	0.2	0.6	0.1	0.1	0	0.199668953	0.2	0.2	0.2
109	0.049	0.0514	7822	782	7642	764	3821	7806.302	780.4302	-0.000523533	-0.001006794	-0.000439335	-0.004393353	0.000443161	0.997993096	0.997992583	15.698	1.5698	0.000523533	0.000439335	0.099556839	0.520021203	0.51949085	0.520046283	0.519603122	0.1	0.000530352	0.000443161	0.52	0.519756026	0.519476467	0.519824702	0.05	0.2	0.2	0.9	0.8	0.8	0.7	0.5	0.2	0.6	0.1	0.1	0	0.099560665	0.1	0.1	0.1
110	0.0533	0.0546	4302	774	4324	778	2162	4289.9346	771.9788	-0.000464491	-0.000836083	-0.000657678	-0.003653767	0.000732435	0.997195397	0.99738863	12.0654	2.0212	0.000464491	0.000657678	0.099267565	0.555680271	0.554949596	0.55582827	0.555095835	0.1	0.000730675	0.000732435	0.555555556	0.555314933	0.555091065	0.555462052	0.05	0.2	0.2	0.9	0.8	0.8	0.6	0.5	0.2	0.6	0.1	0.1	0	0.179342322	0.18	0.1	0.2
111	0.0476	0.0481	6500	780	6068	728	3034	6482.9374	777.8638	-0.000438162	-0.000938918	-0.000492024	-0.004100198	0.000802432	0.997374985	0.997261282	17.0626	2.1362	0.000438162	0.000492024	0.099197568	0.466686347	0.465877041	0.466589021	0.465786589	0.1	0.000809306	0.000802432	0.466666667	0.466281694	0.466228505	0.466187805	0.05	0.2	0.2	0.9	0.8	0.7	0.7	0.5	0.2	0.6	0.1	0.1	0	0.119507976	0.12	0.2	0.1
112	0.0468	0.0475	3912	782	3822	764	1911	3903.461	780.2922	-7.65485E-05	-0.000147209	-0.000718943	-0.003594715	-0.000661312	0.997817229	0.997816113	8.539	1.7078	7.65485E-05	0.000718943	0.100661312	0.519418426	0.52007821	0.519478678	0.52013999	0.1	-0.000659783	-0.000661312	0.52	0.519748318	0.519923452	0.519809334	0.05	0.2	0.2	0.9	0.8	0.7	0.6	0.5	0.2	0.6	0.1	0.1	0	0.199281057	0.2	0.2	0.2
113	0.0504	0.051	7822	782	7642	764	3821	7805.576	780.3576	-0.000131607	-0.00025309	-0.000134651	-0.001346506	-0.00045345	0.997900281	0.997899744	16.424	1.6424	0.000131607	0.000134651	0.10045345	0.519589506	0.519952328	0.519602733	0.520056183	0.1	-0.000362822	-0.00045345	0.52	0.519770917	0.519868393	0.519829458	0.05	0.2	0.2	0.9	0.9	0.8	0.8	0.5	0.2	0.6	0.1	0.1	0	0.099865349	0.1	0.1	0.1
114	0.0535	0.0522	4300	774	4324	778	2162	4289.2288	771.8944	-0.000119535	-0.000215163	-9.96762E-05	-0.000553757	-0.001403411	0.99749507	0.997279587	10.7712	2.1056	0.000119535	9.96762E-05	0.101403411	0.554662933	0.556074019	0.55483758	0.556240991	0.1	-0.001411086	-0.001403411	0.555555556	0.555368476	0.55543602	0.555539286	0.05	0.2	0.2	0.9	0.9	0.8	0.7	0.5	0.2	0.6	0.1	0.1	0	0.179900324	0.18	0.1	0.2
115	0.0489	0.0451	6500	780	6068	728	3034	6484.891	778.098	0.00051015	0.001093179	-7.6236E-05	-0.0006353	-1.59579E-05	0.997675538	0.997561538	15.109	1.902	0.00051015	7.6236E-05	0.100015958	0.466829585	0.466951356	0.466780661	0.466796619	0.1	-0.000121771	-1.59579E-05	0.466666667	0.466890471	0.467176817	0.46678864	0.05	0.2	0.2	0.9	0.9	0.7	0.8	0.5	0.2	0.6	0.1	0.1	0	0.119923764	0.12	0.2	0.1
116	0.0489	0.0497	3910	782	3820	764	1910	3901.452	780.2904	-5.7085E-05	-0.000109779	-0.000170314	-0.000851571	-3.92876E-05	0.997813811	0.997813811	8.548	1.7096	5.7085E-05	0.000170314	0.100039288	0.519923169	0.519921257	0.519974039	0.520013326	0.1	1.91177E-06	-3.92876E-05	0.52	0.519922213	0.519942915	0.519993683	0.05	0.2	0.2	0.9	0.9	0.7	0.7	0.5	0.2	0.6	0.1	0.1	0	0.199829686	0.2	0.2	0.2
117	0.0471	0.0489	18802	4512	18352	4404	9176	18794.591	4510.4208	-0.000106323	-0.000204468	0.000485756	0.002023985	-1.74831E-05	0.999605946	0.99965	7.409	1.5792	0.000106323	0.000485756	0.04168415	0.519854658	0.519909825	0.519883798	0.519901281	0.041666667	-5.51674E-05	-1.74831E-05	0.52	0.519882241	0.519893677	0.51989254	0.05	0.2	0.2	0.8	0.8	0.7	0.7	0.5	0.2	0.6	0.1	0.1	1	0.240485756	0.24	0.24	0.24
118	0.0451	0.045	7324	2226	7244	2202	3622	7314.6468	2223.326	-8.58005E-05	-0.000159825	6.963E-05	0.000229046	0.000378276	0.998722938	0.998798742	9.3532	2.674	8.58005E-05	6.963E-05	0.058832251	0.536920134	0.536568456	0.536986615	0.53660834	0.059210526	0.000351678	0.000378276	0.536842105	0.536744295	0.536756305	0.536797477	0.05	0.2	0.2	0.8	0.8	0.7	0.6	0.5	0.2	0.6	0.1	0.1	1	0.30406963	0.304	0.24	0.32
119	0.0467	0.0463	13946	3570	13392	3428	6696	13940.0142	3568.4774	0.000270516	0.000541033	0.000392354	0.001532631	-5.31143E-05	0.999570787	0.999573501	5.9858	1.5226	0.000270516	0.000392354	0.046928114	0.500080198	0.500179865	0.500095229	0.500148343	0.046875	-9.96666E-05	-5.31143E-05	0.5	0.500130032	0.500270516	0.500121786	0.05	0.2	0.2	0.8	0.8	0.6	0.7	0.5	0.2	0.6	0.1	0.1	1	0.256392354	0.256	0.32	0.24
120	0.0482	0.0485	6264	2004	6114	1956	3057	6259.5888	2002.6768	0.000152008	0.000292322	6.11711E-05	0.00019116	-3.34926E-05	0.999295785	0.999339721	4.4112	1.3232	0.000152008	6.11711E-05	0.062533493	0.520048014	0.520155503	0.52010401	0.520137503	0.0625	-0.000107489	-3.34926E-05	0.52	0.520101759	0.520152008	0.520120756	0.05	0.2	0.2	0.8	0.8	0.6	0.6	0.5	0.2	0.6	0.1	0.1	1	0.320061171	0.32	0.32	0.32
121	0.0445	0.0449	15064	2892	14460	2776	7230	15053.7676	2890.0486	4.04536E-05	8.09072E-05	9.70678E-05	0.000505561	-0.000112351	0.999320738	0.999325242	10.2324	1.9514	4.04536E-05	9.70678E-05	0.052195684	0.49989158	0.500025091	0.49993498	0.500047331	0.052083333	-0.000133512	-0.000112351	0.5	0.499958336	0.500040454	0.499991156	0.05	0.2	0.2	0.8	0.9	0.7	0.8	0.5	0.2	0.6	0.1	0.1	1	0.192097068	0.192	0.24	0.18
122	0.0469	0.0461	11308	2352	10646	2214	5323	11296.4278	2349.441	-0.00028372	-0.000594897	-1.38268E-05	-6.64749E-05	0.000312795	0.998976636	0.99891199	11.5722	2.559	0.00028372	1.38268E-05	0.057379512	0.476872729	0.476637075	0.47689857	0.476585775	0.057692308	0.000235654	0.000312795	0.476923077	0.476754902	0.476639357	0.476742173	0.05	0.2	0.2	0.8	0.9	0.6	0.8	0.5	0.2	0.6	0.1	0.1	1	0.207986173	0.208	0.32	0.18
123	0.0481	0.0496	17790	4056	17606	4014	8803	17783.317	4054.3684	0.000205503	0.0003828	0.000416381	0.001826231	0.000174394	0.99962434	0.999597732	6.683	1.6316	0.000205503	0.000416381	0.043685255	0.53706997	0.536903108	0.537093566	0.536919172	0.043859649	0.000166862	0.000174394	0.536842105	0.536986539	0.537047608	0.537006369	0.05	0.2	0.2	0.9	0.8	0.8	0.7	0.5	0.2	0.6	0.1	0.1	1	0.228416381	0.228	0.18	0.24
124	0.0457	0.0455	6994	2042	7002	2044	3501	6990.816	2041.0084	-6.33975E-05	-0.000115125	-5.26421E-05	-0.000180281	-0.000441566	0.999544753	0.999514398	3.184	0.9916	6.33975E-05	5.26421E-05	0.062085402	0.550380037	0.550798995	0.550409684	0.55085125	0.061643836	-0.000418958	-0.000441566	0.550684932	0.550589516	0.550621534	0.550630467	0.05	0.2	0.2	0.9	0.8	0.8	0.6	0.5	0.2	0.6	0.1	0.1	1	0.291947358	0.292	0.18	0.32
125	0.0483	0.0485	14100	2538	13756	2476	6878	14087.9062	2535.6564	-0.000127538	-0.000245265	1.65746E-06	9.2081E-06	0.000175314	0.999142284	0.999076596	12.0938	2.3436	0.000127538	1.65746E-06	0.055380241	0.520055805	0.519916353	0.520101638	0.519926323	0.055555556	0.000139452	0.000175314	0.52	0.519986079	0.519872462	0.52001398	0.05	0.2	0.2	0.9	0.9	0.8	0.8	0.5	0.2	0.6	0.1	0.1	1	0.180001657	0.18	0.18	0.18
126	0.05	0.0495	7782	778	7482	748	3741	7752.83	775.083	0.000237436	0.000435663	-0.000502566	-0.005025662	6.41041E-05	0.996251606	0.996250643	29.17	2.917	0.000237436	0.000502566	0.099935896	0.54512234	0.54504922	0.545232713	0.545168608	0.1	7.31198E-05	6.41041E-05	0.545	0.54508578	0.545237436	0.54520066	0.05	0.2	0.2	0.8	0.8	0.7	0.7	0.5	0.2	0.6	0.1	0.15	0	0.099497434	0.1	0.1	0.1
127	0.0514	0.0502	4246	764	4268	768	2134	4229.0186	761.0224	0.00017457	0.000300695	-0.000674555	-0.003747527	0.000250938	0.996000612	0.996102618	16.9814	2.9776	0.00017457	0.000674555	0.099749062	0.580693756	0.580449328	0.580920859	0.580669921	0.1	0.000244428	0.000250938	0.580555556	0.580571542	0.580730126	0.58079539	0.05	0.2	0.2	0.8	0.8	0.7	0.6	0.5	0.2	0.6	0.1	0.15	0	0.179325445	0.18	0.1	0.2
128	0.0459	0.0452	6534	784	5868	704	2934	6511.6342	781.2584	-0.000363438	-0.000739196	-0.000544888	-0.004540729	0.000113837	0.996577013	0.996503061	22.3658	2.7416	0.000363438	0.000544888	0.099886163	0.491332131	0.491335808	0.49134425	0.491230413	0.1	-3.67701E-06	0.000113837	0.491666667	0.49133397	0.491303229	0.491287331	0.05	0.2	0.2	0.8	0.8	0.6	0.7	0.5	0.2	0.6	0.1	0.15	0	0.119455112	0.12	0.2	0.1
129	0.0474	0.0496	3892	778	3742	748	1871	3877.632	775.1264	-2.38939E-06	-4.3842E-06	-0.00083907	-0.00419535	-3.2079E-05	0.996308325	0.996306427	14.368	2.8736	2.38939E-06	0.00083907	0.100032079	0.544669669	0.544876374	0.544870608	0.544902687	0.1	-0.000206705	-3.2079E-05	0.545	0.544773022	0.544997611	0.544886648	0.05	0.2	0.2	0.8	0.8	0.6	0.6	0.5	0.2	0.6	0.1	0.15	0	0.19916093	0.2	0.2	0.2
130	0.0497	0.0489	7782	778	7482	748	3741	7751.398	774.9398	0.000648013	0.001189015	-0.000117696	-0.001176958	0.000286631	0.996067592	0.996066581	30.602	3.0602	0.000648013	0.000117696	0.099713369	0.545694628	0.545416618	0.545808884	0.545522253	0.1	0.00027801	0.000286631	0.545	0.545555623	0.545648013	0.545665569	0.05	0.2	0.2	0.8	0.9	0.7	0.8	0.5	0.2	0.6	0.1	0.15	0	0.099882304	0.1	0.1	0.1
131	0.047	0.048	4246	764	4268	768	2134	4227.9004	760.8622	0.000470296	0.000810078	-1.99625E-05	-0.000110903	-0.000138312	0.995737259	0.995892932	18.0996	3.1378	0.000470296	1.99625E-05	0.100138312	0.580717475	0.580851942	0.580940175	0.581078488	0.1	-0.000134466	-0.000138312	0.580555556	0.580784709	0.581025851	0.581009331	0.05	0.2	0.2	0.8	0.9	0.7	0.7	0.5	0.2	0.6	0.1	0.15	0	0.179980037	0.18	0.1	0.2
132	0.05	0.0508	6534	784	5868	704	2934	6511.8852	781.2896	-3.16533E-05	-6.43796E-05	-0.000219291	-0.001827426	-0.000260861	0.996615427	0.996542857	22.1148	2.7104	3.16533E-05	0.000219291	0.100260861	0.491606049	0.491833631	0.491587097	0.491847959	0.1	-0.000227582	-0.000260861	0.491666667	0.49171984	0.491635013	0.491717528	0.05	0.2	0.2	0.8	0.9	0.6	0.8	0.5	0.2	0.6	0.1	0.15	0	0.119780709	0.12	0.2	0.1
133	0.0485	0.0465	3890	778	3740	748	1870	3875.342	775.0684	0.000419789	0.000770256	-7.72727E-05	-0.000386364	0.000447769	0.996231877	0.996231877	14.658	2.9316	0.000419789	7.72727E-05	0.099552231	0.545538595	0.545115086	0.545707187	0.545259418	0.1	0.000423509	0.000447769	0.545	0.545326841	0.545419789	0.545483303	0.05	0.2	0.2	0.8	0.9	0.6	0.7	0.5	0.2	0.6	0.1	0.15	0	0.199922727	0.2	0.2	0.2
134	0.0495	0.0478	7782	778	7482	748	3741	7754.284	775.2284	-0.000281176	-0.000515919	-0.000440551	-0.004405507	-5.42529E-05	0.996438448	0.996437532	27.716	2.7716	0.000281176	0.000440551	0.100054253	0.544694564	0.544636923	0.544768684	0.544822937	0.1	5.76411E-05	-5.42529E-05	0.545	0.544665744	0.544718824	0.544795811	0.05	0.2	0.2	0.9	0.8	0.8	0.7	0.5	0.2	0.6	0.1	0.15	0	0.099559449	0.1	0.1	0.1
135	0.0482	0.0496	4246	764	4268	768	2134	4230.087	761.2116	-0.000122996	-0.00021186	-0.00059447	-0.003302614	0.000315579	0.996252237	0.996350262	15.913	2.7884	0.000122996	0.00059447	0.099684421	0.580631385	0.580300584	0.580839053	0.580523474	0.1	0.000330801	0.000315579	0.580555556	0.580465984	0.580432559	0.580681264	0.05	0.2	0.2	0.9	0.8	0.8	0.6	0.5	0.2	0.6	0.1	0.15	0	0.17940553	0.18	0.1	0.2
136	0.0463	0.0468	6534	784	5868	704	2934	6511.7876	781.3172	-0.000686333	-0.001395931	-0.000466837	-0.003890309	-0.000196426	0.99660049	0.996578061	22.2124	2.6828	0.000686333	0.000466837	0.100196426	0.490617181	0.490915499	0.490713453	0.490909878	0.1	-0.000298318	-0.000196426	0.491666667	0.49076634	0.490980334	0.490811665	0.05	0.2	0.2	0.9	0.8	0.7	0.7	0.5	0.2	0.6	0.1	0.15	0	0.119533163	0.12	0.2	0.1
137	0.0476	0.0474	3892	778	3742	748	1871	3877.971	775.1942	-0.000350061	-0.000642314	-0.000649225	-0.003246125	-9.46059E-05	0.996395427	0.996393573	14.029	2.8058	0.000350061	0.000649225	0.100094606	0.544505252	0.544539905	0.544606453	0.544701059	0.1	-3.46532E-05	-9.46059E-05	0.545	0.544522578	0.544649939	0.544653756	0.05	0.2	0.2	0.9	0.8	0.7	0.6	0.5	0.2	0.6	0.1	0.15	0	0.199350775	0.2	0.2	0.2
138	0.0529	0.0506	7782	778	7482	748	3741	7752.236	775.0236	0.000234612	0.000430481	-8.31329E-05	-0.000831329	0.000365306	0.996175276	0.996174293	29.764	2.9764	0.000234612	8.31329E-05	0.099634694	0.54542158	0.54503192	0.54548873	0.545123424	0.1	0.00038966	0.000365306	0.545	0.54522675	0.545234612	0.545306077	0.05	0.2	0.2	0.9	0.9	0.8	0.8	0.5	0.2	0.6	0.1	0.15	0	0.099916867	0.1	0.1	0.1
139	0.0484	0.05	4246	764	4268	768	2134	4228.9208	761.044	0.000169788	0.000292458	6.9119E-05	0.000383995	0.000350399	0.995977579	0.99613089	17.0792	2.956	0.000169788	6.9119E-05	0.099649601	0.581012487	0.580709991	0.581239183	0.580888784	0.1	0.000302496	0.000350399	0.580555556	0.580861239	0.580725344	0.581063983	0.05	0.2	0.2	0.9	0.9	0.8	0.7	0.5	0.2	0.6	0.1	0.15	0	0.180069119	0.18	0.1	0.2
140	0.0513	0.0507	6534	784	5868	704	2934	6511.1038	781.2352	-0.000332052	-0.000675361	-5.67485E-05	-0.000472904	0.00043123	0.996495837	0.996473469	22.8962	2.7648	0.000332052	5.67485E-05	0.09956877	0.49157319	0.491053278	0.491577637	0.491146408	0.1	0.000519912	0.00043123	0.491666667	0.491313234	0.491334614	0.491362022	0.05	0.2	0.2	0.9	0.9	0.7	0.8	0.5	0.2	0.6	0.1	0.15	0	0.119943252	0.12	0.2	0.1
141	0.0444	0.0463	3890	778	3740	748	1870	3875.442	775.0884	0.000190677	0.000349865	-1.50802E-05	-7.54011E-05	7.36601E-05	0.996257584	0.996257584	14.558	2.9116	0.000190677	1.50802E-05	0.09992634	0.544959884	0.544922491	0.545095094	0.545021433	0.1	3.73928E-05	7.36601E-05	0.545	0.544941187	0.545190677	0.545058263	0.05	0.2	0.2	0.9	0.9	0.7	0.7	0.5	0.2	0.6	0.1	0.15	0	0.19998492	0.2	0.2	0.2
142	0.0491	0.0479	18676	4482	18002	4320	9001	18670.6024	4480.6642	0.00015701	0.000288092	0.000453561	0.001889836	-0.00034799	0.999710987	0.999701963	5.3976	1.3358	0.00015701	0.000453561	0.042014656	0.544865427	0.545205537	0.54487908	0.54522707	0.041666667	-0.00034011	-0.00034799	0.545	0.545035482	0.54515701	0.545053075	0.05	0.2	0.2	0.8	0.8	0.7	0.7	0.5	0.2	0.6	0.1	0.15	1	0.240453561	0.24	0.24	0.24
143	0.0457	0.0469	7252	2204	7132	2168	3566	7241.5642	2201.1152	-2.29644E-05	-4.08734E-05	3.96523E-05	0.000130435	-0.000111058	0.998560976	0.998691107	10.4358	2.8848	2.29644E-05	3.96523E-05	0.059321584	0.561724822	0.561792649	0.56177366	0.561884717	0.059210526	-6.78267E-05	-0.000111058	0.561842105	0.561758736	0.561819141	0.561829189	0.05	0.2	0.2	0.8	0.8	0.7	0.6	0.5	0.2	0.6	0.1	0.15	1	0.304039652	0.304	0.24	0.32
144	0.0506	0.0488	13916	3562	13080	3348	6540	13905.405	3559.5474	0.000187199	0.000356569	0.000281162	0.001098289	-0.000160943	0.999238646	0.999311454	10.595	2.4526	0.000187199	0.000281162	0.047035943	0.525220699	0.525328778	0.525175571	0.525336513	0.046875	-0.000108079	-0.000160943	0.525	0.525274739	0.525187199	0.525256042	0.05	0.2	0.2	0.8	0.8	0.6	0.7	0.5	0.2	0.6	0.1	0.15	1	0.256281162	0.256	0.32	0.24
145	0.0484	0.0488	6226	1992	6002	1920	3001	6219.368	1989.8288	-0.000335211	-0.000615066	6.99767E-06	2.18677E-05	-0.000237616	0.99893479	0.99891004	6.632	2.1712	0.000335211	6.99767E-06	0.062737616	0.544617031	0.544865126	0.54469672	0.544934336	0.0625	-0.000248095	-0.000237616	0.545	0.544741078	0.544664789	0.544815528	0.05	0.2	0.2	0.8	0.8	0.6	0.6	0.5	0.2	0.6	0.1	0.15	1	0.320006998	0.32	0.32	0.32
146	0.0458	0.0454	15022	2884	14126	2712	7063	15015.729	2882.7982	-0.00019121	-0.00036421	7.11312E-05	0.000370475	0.000151292	0.999582546	0.999583287	6.271	1.2018	0.00019121	7.11312E-05	0.051932041	0.524972736	0.524812124	0.52495609	0.524804798	0.052083333	0.000160612	0.000151292	0.525	0.52489243	0.52480879	0.524880444	0.05	0.2	0.2	0.8	0.9	0.7	0.8	0.5	0.2	0.6	0.1	0.15	1	0.192071131	0.192	0.24	0.18
147	0.0448	0.0457	11328	2356	10338	2150	5169	11320.279	2354.4114	9.79997E-06	1.95249E-05	-5.86187E-06	-2.81821E-05	0.000186177	0.999318415	0.999325722	7.721	1.5886	9.79997E-06	5.86187E-06	0.057506131	0.502184982	0.502002625	0.502175365	0.501989188	0.057692308	0.000182357	0.000186177	0.501923077	0.502093803	0.501932877	0.502082276	0.05	0.2	0.2	0.8	0.9	0.6	0.8	0.5	0.2	0.6	0.1	0.15	1	0.207994138	0.208	0.32	0.18
148	0.05	0.049	17616	4016	17334	3952	8667	17605.9392	4013.9178	0.000209605	0.000373067	0.000355463	0.001559049	3.47989E-05	0.999428883	0.999481524	10.0608	2.0822	0.000209605	0.000355463	0.04382485	0.562169538	0.562127377	0.562204792	0.562169993	0.043859649	4.21613E-05	3.47989E-05	0.561842105	0.562148457	0.56205171	0.562187392	0.05	0.2	0.2	0.9	0.8	0.8	0.7	0.5	0.2	0.6	0.1	0.15	1	0.228355463	0.228	0.18	0.24
149	0.0469	0.0481	6906	2016	6912	2018	3456	6901.9594	2015.073	-0.000218671	-0.000379844	-9.22743E-05	-0.000316008	3.41707E-05	0.999414915	0.999540179	4.0406	0.927	0.000218671	9.22743E-05	0.061609665	0.575693799	0.575664159	0.575768073	0.575733902	0.061643836	2.96396E-05	3.41707E-05	0.575684932	0.575678979	0.575466261	0.575750987	0.05	0.2	0.2	0.9	0.8	0.8	0.6	0.5	0.2	0.6	0.1	0.15	1	0.291907726	0.292	0.18	0.32
150	0.0476	0.0489	14012	2522	13500	2430	6750	13993.8194	2518.7292	0.000310679	0.000570054	-3.87852E-05	-0.000215473	-0.000103928	0.998702498	0.998703093	18.1806	3.2708	0.000310679	3.87852E-05	0.055659483	0.545059467	0.545136002	0.545079573	0.545183501	0.055555556	-7.6535E-05	-0.000103928	0.545	0.545097734	0.545310679	0.545131537	0.05	0.2	0.2	0.9	0.9	0.8	0.8	0.5	0.2	0.6	0.1	0.15	1	0.179961215	0.18	0.18	0.18
151	0.0491	0.049	7782	778	7562	756	3781	7752.632	775.0632	-0.000308665	-0.000678385	-0.000495107	-0.004951071	0.000709806	0.996226163	0.996225193	29.368	2.9368	0.000308665	0.000495107	0.099290194	0.455078993	0.454393522	0.454965019	0.454255213	0.1	0.000685471	0.000709806	0.455	0.454736257	0.454691335	0.454610116	0.05	0.2	0.3	0.8	0.8	0.7	0.7	0.5	0.2	0.6	0.1	0.05	0	0.099504893	0.1	0.1	0.1
152	0.0457	0.046	4612	784	4578	778	2289	4598.794	781.5942	5.79047E-05	0.000114796	-0.000728702	-0.004286485	0.000154632	0.9971366	0.996931378	13.206	2.4058	5.79047E-05	0.000728702	0.099845368	0.504426237	0.504273318	0.504439255	0.504284623	0.1	0.000152919	0.000154632	0.504411765	0.504349777	0.504469669	0.504361939	0.05	0.2	0.3	0.8	0.8	0.7	0.6	0.5	0.2	0.6	0.1	0.05	0	0.169271298	0.17	0.1	0.2
153	0.0461	0.0458	5740	746	5416	704	2708	5722.7388	743.8158	0.000116162	0.000297558	-0.000619793	-0.00476764	-0.00039376	0.996992822	0.997072118	17.2612	2.1842	0.000116162	0.000619793	0.10039376	0.390203628	0.390623702	0.389959751	0.390353511	0.1	-0.000420074	-0.00039376	0.390384615	0.390413665	0.390500777	0.390156631	0.05	0.2	0.3	0.8	0.8	0.6	0.7	0.5	0.2	0.6	0.1	0.05	0	0.129380207	0.13	0.2	0.1
154	0.0479	0.0489	3892	778	3782	756	1891	3877.685	775.137	-0.000148996	-0.000327463	-0.000779217	-0.003896087	0.000527004	0.996321942	0.996320051	14.315	2.863	0.000148996	0.000779217	0.099472996	0.455142288	0.454616483	0.455043327	0.454516323	0.1	0.000525805	0.000527004	0.455	0.454879385	0.454851004	0.454779825	0.05	0.2	0.3	0.8	0.8	0.6	0.6	0.5	0.2	0.6	0.1	0.05	0	0.199220783	0.2	0.2	0.2
155	0.0487	0.0479	7782	778	7562	756	3781	7754.454	775.2454	0.000396373	0.000871149	-0.000144803	-0.00144803	-0.0001117	0.996460293	0.996459383	27.546	2.7546	0.000396373	0.000144803	0.1001117	0.455098745	0.455274731	0.455033898	0.455145598	0.1	-0.000175987	-0.0001117	0.455	0.455186738	0.455396373	0.455089748	0.05	0.2	0.3	0.8	0.9	0.7	0.8	0.5	0.2	0.6	0.1	0.05	0	0.099855197	0.1	0.1	0.1
156	0.0512	0.0501	4612	784	4578	778	2289	4597.8564	781.5488	0.000364168	0.000721965	-8.7855E-05	-0.000516794	-0.00016899	0.996933304	0.996873469	14.1436	2.4512	0.000364168	8.7855E-05	0.10016899	0.504474839	0.504651197	0.504475163	0.504644154	0.1	-0.000176358	-0.00016899	0.504411765	0.504563018	0.504775932	0.504559658	0.05	0.2	0.3	0.8	0.9	0.7	0.7	0.5	0.2	0.6	0.1	0.05	0	0.169912145	0.17	0.1	0.2
157	0.0485	0.0469	5740	746	5416	704	2708	5722.9556	743.8436	0.000180924	0.000463451	-0.000231278	-0.001779059	0.000234705	0.997030592	0.997109383	17.0444	2.1564	0.000180924	0.000231278	0.099765295	0.390635379	0.390466816	0.390367401	0.390132696	0.1	0.000168563	0.000234705	0.390384615	0.390551097	0.39056554	0.390250048	0.05	0.2	0.3	0.8	0.9	0.6	0.8	0.5	0.2	0.6	0.1	0.05	0	0.129768722	0.13	0.2	0.1
158	0.0512	0.0499	3890	778	3780	756	1890	3876.372	775.2744	0.000444925	0.000977858	-0.000179048	-0.000895238	0.000483692	0.996496658	0.996496658	13.628	2.7256	0.000444925	0.000179048	0.099516308	0.455680159	0.455191982	0.455539214	0.455055522	0.1	0.000488178	0.000483692	0.455	0.455436071	0.455444925	0.455297368	0.05	0.2	0.3	0.8	0.9	0.6	0.7	0.5	0.2	0.6	0.1	0.05	0	0.199820952	0.2	0.2	0.2
159	0.051	0.0509	7782	778	7562	756	3781	7751.736	774.9736	-0.000542183	-0.001191612	-0.000372335	-0.003723354	0.000374361	0.996111025	0.996110026	30.264	3.0264	0.000542183	0.000372335	0.099625639	0.454991296	0.454657543	0.454841249	0.454466888	0.1	0.000333753	0.000374361	0.455	0.45482442	0.454457817	0.454654069	0.05	0.2	0.3	0.9	0.8	0.8	0.7	0.5	0.2	0.6	0.1	0.05	0	0.099627665	0.1	0.1	0.1
160	0.0479	0.0488	4612	784	4578	778	2289	4599.0364	781.6324	4.80121E-05	9.51844E-05	-0.000565531	-0.003326652	-0.000305706	0.997189159	0.996980102	12.9636	2.3676	4.80121E-05	0.000565531	0.100305706	0.504042532	0.504303549	0.50403811	0.504343816	0.1	-0.000261018	-0.000305706	0.504411765	0.50417304	0.504459777	0.504190963	0.05	0.2	0.3	0.9	0.8	0.8	0.6	0.5	0.2	0.6	0.1	0.05	0	0.169434469	0.17	0.1	0.2
161	0.0458	0.0461	5740	746	5416	704	2708	5718.9128	743.339	-0.000577867	-0.00148025	-0.000404653	-0.003112714	-0.000429254	0.996326272	0.996432976	21.0872	2.661	0.000577867	0.000404653	0.100429254	0.38938589	0.389939775	0.389163798	0.389593052	0.1	-0.000553885	-0.000429254	0.390384615	0.389662832	0.389806749	0.389378425	0.05	0.2	0.3	0.9	0.8	0.7	0.7	0.5	0.2	0.6	0.1	0.05	0	0.129595347	0.13	0.2	0.1
162	0.0489	0.0475	3892	778	3782	756	1891	3877.991	775.1982	-8.7219E-05	-0.00019169	-0.000526388	-0.002631941	-0.000256286	0.996400565	0.996398715	14.009	2.8018	8.7219E-05	0.000526388	0.100256286	0.454555983	0.454754805	0.45438945	0.454645737	0.1	-0.000198822	-0.000256286	0.455	0.454655394	0.454912781	0.454517593	0.05	0.2	0.3	0.9	0.8	0.7	0.6	0.5	0.2	0.6	0.1	0.05	0	0.199473612	0.2	0.2	0.2
163	0.0497	0.0484	7782	778	7562	756	3781	7752.98	775.098	-0.000226053	-0.000496821	9.44195E-06	9.44195E-05	0.000764452	0.996270882	0.996269923	29.02	2.902	0.000226053	9.44195E-06	0.099235548	0.455221691	0.454525706	0.455105093	0.454340641	0.1	0.000695986	0.000764452	0.455	0.454873699	0.454773947	0.454722867	0.05	0.2	0.3	0.9	0.9	0.8	0.8	0.5	0.2	0.6	0.1	0.05	0	0.100009442	0.1	0.1	0.1
164	0.0516	0.0502	4612	784	4578	778	2289	4597.8428	781.5474	0.000391689	0.000776527	-3.00568E-05	-0.000176805	-0.000102203	0.996930356	0.996871684	14.1572	2.4526	0.000391689	3.00568E-05	0.100102203	0.504551577	0.504673657	0.504565847	0.504668051	0.1	-0.000122081	-0.000102203	0.504411765	0.504612617	0.504803454	0.504616949	0.05	0.2	0.3	0.9	0.9	0.8	0.7	0.5	0.2	0.6	0.1	0.05	0	0.169969943	0.17	0.1	0.2
165	0.0511	0.0501	5740	746	5416	704	2708	5720.7468	743.5772	-0.000256961	-0.000658225	6.1743E-05	0.000474946	0.000607388	0.996645784	0.996752279	19.2532	2.4228	0.000256961	6.1743E-05	0.099392612	0.390539417	0.389876632	0.390244992	0.389637604	0.1	0.000662785	0.000607388	0.390384615	0.390208025	0.390127655	0.389941298	0.05	0.2	0.3	0.9	0.9	0.7	0.8	0.5	0.2	0.6	0.1	0.05	0	0.130061743	0.13	0.2	0.1
166	0.0481	0.0487	3890	778	3780	756	1890	3875.48	775.096	-0.000125187	-0.000275137	-2.56614E-05	-0.000128307	0.000255786	0.996267352	0.996267352	14.52	2.904	0.000125187	2.56614E-05	0.099744214	0.455160333	0.454819968	0.455022731	0.454766945	0.1	0.000340364	0.000255786	0.455	0.45499015	0.454874813	0.454894838	0.05	0.2	0.3	0.9	0.9	0.7	0.7	0.5	0.2	0.6	0.1	0.05	0	0.199974339	0.2	0.2	0.2
167	0.0503	0.0496	18676	4482	18152	4356	9076	18672.9222	4481.2198	0.000176701	0.000388353	0.000502314	0.002092974	9.85738E-05	0.9998352	0.999825926	3.0778	0.7802	0.000176701	0.000502314	0.041568093	0.455073777	0.454954281	0.455063657	0.454965083	0.041666667	0.000119496	9.85738E-05	0.455	0.455014029	0.455176701	0.45501437	0.05	0.2	0.3	0.8	0.8	0.7	0.7	0.5	0.2	0.6	0.1	0.05	1	0.240502314	0.24	0.24	0.24
168	0.0462	0.0461	8022	2374	7866	2328	3933	8012.4028	2371.3888	-2.88931E-05	-6.04835E-05	0.000185838	0.00062783	0.000120592	0.99880364	0.998900084	9.5972	2.6112	2.88931E-05	0.000185838	0.05731184	0.477572904	0.47745584	0.477551046	0.477430453	0.057432432	0.000117065	0.000120592	0.477702703	0.477514372	0.47767381	0.47749075	0.05	0.2	0.3	0.8	0.8	0.7	0.6	0.5	0.2	0.6	0.1	0.05	1	0.296185838	0.296	0.24	0.32
169	0.0417	0.0417	12016	3172	11546	3048	5773	12005.8578	3169.2714	-3.18584E-06	-7.41676E-06	0.000339408	0.001285635	0.000161124	0.999155942	0.999139786	10.1422	2.7286	3.18584E-06	0.000339408	0.0490813	0.42969112	0.42953847	0.429665169	0.429504045	0.049242424	0.00015265	0.000161124	0.429545455	0.429614795	0.429542269	0.429584607	0.05	0.2	0.3	0.8	0.8	0.6	0.7	0.5	0.2	0.6	0.1	0.05	1	0.264339408	0.264	0.32	0.24
170	0.0429	0.0438	6226	1992	6052	1936	3026	6218.9346	1989.6932	8.23109E-05	0.000180903	-5.83278E-05	-0.000182274	-7.97218E-05	0.998865178	0.998841968	7.0654	2.3068	8.23109E-05	5.83278E-05	0.062579722	0.454814038	0.454886301	0.454765361	0.454845083	0.0625	-7.22638E-05	-7.97218E-05	0.455	0.45485017	0.455082311	0.454805222	0.05	0.2	0.3	0.8	0.8	0.6	0.6	0.5	0.2	0.6	0.1	0.05	1	0.319941672	0.32	0.32	0.32
171	0.0407	0.0404	15224	3014	14638	2898	7319	15214.0508	3012.1798	-0.000199821	-0.000465192	0.000106285	0.000536793	2.24744E-05	0.999346479	0.999396085	9.9492	1.8202	0.000199821	0.000106285	0.050482576	0.429297537	0.429253876	0.42925946	0.429236986	0.050505051	4.36609E-05	2.24744E-05	0.429545455	0.429275706	0.429345634	0.429248223	0.05	0.2	0.3	0.8	0.9	0.7	0.8	0.5	0.2	0.6	0.1	0.05	1	0.198106285	0.198	0.24	0.18
172	0.045	0.0444	9910	2200	9406	2088	4703	9901.346	2197.9128	0.000183719	0.000456981	-9.52583E-06	-4.29092E-05	0.000225615	0.999126741	0.999051273	8.654	2.0872	0.000183719	9.52583E-06	0.058332944	0.402244098	0.402012842	0.402174461	0.401948847	0.058558559	0.000231257	0.000225615	0.402027027	0.40212847	0.402210746	0.402061654	0.05	0.2	0.3	0.8	0.9	0.6	0.8	0.5	0.2	0.6	0.1	0.05	1	0.221990474	0.222	0.32	0.18
173	0.0456	0.0467	17388	3860	17056	3786	8528	17376.8486	3857.3992	0.000342725	0.000717444	0.00035584	0.001602881	-0.000200165	0.999358673	0.999326218	11.1514	2.6008	0.000342725	0.00035584	0.045245211	0.477907669	0.478104734	0.477901048	0.478101214	0.045045045	-0.000197065	-0.000200165	0.477702703	0.478006202	0.478045428	0.478001131	0.05	0.2	0.3	0.9	0.8	0.8	0.7	0.5	0.2	0.6	0.1	0.05	1	0.22235584	0.222	0.18	0.24
174	0.0506	0.0508	7548	2098	7462	2074	3731	7539.546	2095.7296	-2.22387E-05	-4.47187E-05	-6.61485E-05	-0.000237944	-0.000336584	0.998879968	0.998917827	8.454	2.2704	2.22387E-05	6.61485E-05	0.061487663	0.497185833	0.497515387	0.49719474	0.497531324	0.061151079	-0.000329553	-0.000336584	0.497302158	0.49735061	0.49727992	0.497363032	0.05	0.2	0.3	0.9	0.8	0.8	0.6	0.5	0.2	0.6	0.1	0.05	1	0.277933852	0.278	0.18	0.32
175	0.0518	0.0493	14012	2522	13612	2450	6806	13996.1966	2519.1564	5.20159E-05	0.000114321	4.02586E-05	0.000223659	6.28116E-05	0.998872152	0.998872482	15.8034	2.8436	5.20159E-05	4.02586E-05	0.055492744	0.45511925	0.454951414	0.455023999	0.454961187	0.055555556	0.000167836	6.28116E-05	0.455	0.455035332	0.455052016	0.454992593	0.05	0.2	0.3	0.9	0.9	0.8	0.8	0.5	0.2	0.6	0.1	0.05	1	0.180040259	0.18	0.18	0.18
176	0.0491	0.0485	7822	782	7382	738	3691	7804.488	780.2488	-0.000198847	-0.000414265	-0.000495069	-0.004950691	-6.34708E-05	0.997761186	0.997760614	17.512	1.7512	0.000198847	0.000495069	0.100063471	0.479865478	0.479969913	0.479846164	0.479909635	0.1	-0.000104435	-6.34708E-05	0.48	0.479917696	0.479801153	0.479877899	0.05	0.2	0.3	0.8	0.8	0.7	0.7	0.5	0.2	0.6	0.1	0.1	0	0.099504931	0.1	0.1	0.1
177	0.0494	0.0482	4590	780	4518	768	2259	4582.916	778.879	-0.000194264	-0.000366943	-0.000656087	-0.003859334	0.00021227	0.998456645	0.998562821	7.084	1.121	0.000194264	0.000656087	0.09978773	0.529509573	0.529295767	0.529615548	0.529403278	0.1	0.000213806	0.00021227	0.529411765	0.52940267	0.529217501	0.529509413	0.05	0.2	0.3	0.8	0.8	0.7	0.6	0.5	0.2	0.6	0.1	0.1	0	0.169343913	0.17	0.1	0.2
178	0.0471	0.0478	5862	762	5202	676	2601	5838.8592	758.9126	4.99713E-05	0.000120301	-0.000700538	-0.005388756	-0.000168508	0.996052405	0.995948294	23.1408	3.0874	4.99713E-05	0.000700538	0.100168508	0.415373627	0.415631396	0.415104142	0.41527265	0.1	-0.000257769	-0.000168508	0.415384615	0.415502511	0.415434587	0.415188396	0.05	0.2	0.3	0.8	0.8	0.6	0.7	0.5	0.2	0.6	0.1	0.1	0	0.129299462	0.13	0.2	0.1
179	0.0496	0.0472	3912	782	3692	738	1846	3903.638	780.3276	-9.98166E-05	-0.000207951	-0.000694312	-0.00347156	-0.000363836	0.997862474	0.997861381	8.362	1.6724	9.98166E-05	0.000694312	0.100363836	0.479807478	0.480153194	0.479810174	0.480174009	0.1	-0.000345715	-0.000363836	0.48	0.479980336	0.479900183	0.479992091	0.05	0.2	0.3	0.8	0.8	0.6	0.6	0.5	0.2	0.6	0.1	0.1	0	0.199305688	0.2	0.2	0.2
180	0.0455	0.0475	7822	782	7382	738	3691	7805.334	780.3334	0.000520087	0.001083514	-0.000141317	-0.001413167	-0.000241712	0.997869343	0.997868798	16.666	1.6666	0.000520087	0.000141317	0.100241712	0.480287256	0.480526453	0.480241551	0.480483263	0.1	-0.000239197	-0.000241712	0.48	0.480406855	0.480520087	0.480362407	0.05	0.2	0.3	0.8	0.9	0.7	0.8	0.5	0.2	0.6	0.1	0.1	0	0.099858683	0.1	0.1	0.1
181	0.0531	0.0535	4590	780	4518	768	2259	4581.8802	778.7906	0.00014115	0.000266617	-6.64896E-05	-0.000391115	-0.000529333	0.99823098	0.998449487	8.1198	1.2094	0.00014115	6.64896E-05	0.100529333	0.52936753	0.529934132	0.529460579	0.529989913	0.1	-0.000566601	-0.000529333	0.529411765	0.529650831	0.529552915	0.529725246	0.05	0.2	0.3	0.8	0.9	0.7	0.7	0.5	0.2	0.6	0.1	0.1	0	0.16993351	0.17	0.1	0.2
182	0.047	0.0479	5862	762	5202	676	2601	5842.0308	759.3248	0.000828049	0.00199345	-0.000301807	-0.002321592	-0.000194007	0.996593449	0.996489239	19.9692	2.6752	0.000828049	0.000301807	0.100194007	0.416193548	0.416470057	0.415917713	0.416111719	0.1	-0.000276509	-0.000194007	0.415384615	0.416331803	0.416212664	0.416014716	0.05	0.2	0.3	0.8	0.9	0.6	0.8	0.5	0.2	0.6	0.1	0.1	0	0.129698193	0.13	0.2	0.1
183	0.0462	0.0474	3910	782	3690	738	1845	3901.811	780.3622	0.000688646	0.001434679	-0.000322439	-0.001612195	0.000323343	0.997905627	0.997905627	8.189	1.6378	0.000688646	0.000322439	0.099676657	0.480639537	0.480385693	0.480593097	0.480269754	0.1	0.000253844	0.000323343	0.48	0.480512615	0.480688646	0.480431426	0.05	0.2	0.3	0.8	0.9	0.6	0.7	0.5	0.2	0.6	0.1	0.1	0	0.199677561	0.2	0.2	0.2
184	0.0492	0.0518	7822	782	7382	738	3691	7803.3	780.13	-0.000823819	-0.00171629	-0.000435004	-0.004350041	-0.000487927	0.997609307	0.997608696	18.7	1.87	0.000823819	0.000435004	0.100487927	0.479100377	0.4795798	0.479031449	0.479519376	0.1	-0.000479424	-0.000487927	0.48	0.479340088	0.479176181	0.479275413	0.05	0.2	0.3	0.9	0.8	0.8	0.7	0.5	0.2	0.6	0.1	0.1	0	0.099564996	0.1	0.1	0.1
185	0.0467	0.0457	4590	780	4518	768	2259	4582.5942	778.8266	-8.51063E-05	-0.000160756	-0.000605932	-0.003564305	0.000150876	0.998386536	0.998495641	7.4058	1.1734	8.51063E-05	0.000605932	0.099849124	0.529296401	0.529184761	0.529386788	0.529235912	0.1	0.00011164	0.000150876	0.529411765	0.529240581	0.529326658	0.52931135	0.05	0.2	0.3	0.9	0.8	0.8	0.6	0.5	0.2	0.6	0.1	0.1	0	0.169394068	0.17	0.1	0.2
186	0.0465	0.0459	5862	762	5200	676	2600	5835.8558	758.5418	-0.000709585	-0.001708261	-0.000395192	-0.003039941	-0.000259905	0.995540055	0.99546168	26.1442	3.4582	0.000709585	0.000395192	0.100259905	0.414722467	0.41499715	0.414398152	0.414658057	0.1	-0.000274682	-0.000259905	0.415384615	0.414859809	0.41467503	0.414528104	0.05	0.2	0.3	0.9	0.8	0.7	0.7	0.5	0.2	0.6	0.1	0.1	0	0.129604808	0.13	0.2	0.1
187	0.0488	0.0495	3912	782	3692	738	1846	3903.262	780.2524	-0.000179869	-0.000374727	-0.000517443	-0.002587216	0.000117439	0.99776636	0.997765217	8.738	1.7476	0.000179869	0.000517443	0.099882561	0.479591186	0.479495806	0.47956974	0.479452302	0.1	9.53799E-05	0.000117439	0.48	0.479543496	0.479820131	0.479511021	0.05	0.2	0.3	0.9	0.8	0.7	0.6	0.5	0.2	0.6	0.1	0.1	0	0.199482557	0.2	0.2	0.2
188	0.0496	0.044	7822	782	7382	738	3691	7804.702	780.2702	-0.000137431	-0.000286316	-5.23706E-05	-0.000523706	-0.000354271	0.997788545	0.99778798	17.298	1.7298	0.000137431	5.23706E-05	0.100354271	0.479877845	0.480285855	0.479785951	0.480140222	0.1	-0.00040801	-0.000354271	0.48	0.48008185	0.479862569	0.479963087	0.05	0.2	0.3	0.9	0.9	0.8	0.8	0.5	0.2	0.6	0.1	0.1	0	0.099947629	0.1	0.1	0.1
189	0.0461	0.0479	4590	780	4518	768	2259	4581.3522	778.7026	0.000408474	0.000771563	-2.66932E-05	-0.000157019	-9.76764E-06	0.998115948	0.998336667	8.6478	1.2974	0.000408474	2.66932E-05	0.100009768	0.529735099	0.529778266	0.529859569	0.529869337	0.1	-4.31672E-05	-9.76764E-06	0.529411765	0.529756683	0.529820239	0.529864453	0.05	0.2	0.3	0.9	0.9	0.8	0.7	0.5	0.2	0.6	0.1	0.1	0	0.169973307	0.17	0.1	0.2
190	0.047	0.0477	5862	762	5200	676	2600	5837.7784	758.7914	-0.000204452	-0.0004922	-0.000117	-0.0009	-1.51176E-05	0.995868031	0.995789239	24.2216	3.2086	0.000204452	0.000117	0.100015118	0.415244708	0.415341512	0.415170657	0.415185775	0.1	-9.68047E-05	-1.51176E-05	0.415384615	0.41529311	0.415180163	0.415178216	0.05	0.2	0.3	0.9	0.9	0.7	0.8	0.5	0.2	0.6	0.1	0.1	0	0.129883	0.13	0.2	0.1
191	0.0452	0.0445	3910	782	3690	738	1845	3901.272	780.2544	-0.000272739	-0.000568207	-9.94038E-05	-0.000497019	3.57448E-05	0.997767775	0.997767775	8.728	1.7456	0.000272739	9.94038E-05	0.099964255	0.479767346	0.479741592	0.479691894	0.479656149	0.1	2.57538E-05	3.57448E-05	0.48	0.479754469	0.479727261	0.479674022	0.05	0.2	0.3	0.9	0.9	0.7	0.7	0.5	0.2	0.6	0.1	0.1	0	0.199900596	0.2	0.2	0.2
192	0.0495	0.0469	18802	4512	17752	4260	8876	18793.7986	4510.229	-9.82475E-05	-0.000204682	0.0004839	0.002016252	-0.00017355	0.999563802	0.999607491	8.2014	1.771	9.82475E-05	0.0004839	0.041840217	0.47989752	0.480074142	0.47987307	0.48004662	0.041666667	-0.000176622	-0.00017355	0.48	0.479985831	0.479901753	0.479959845	0.05	0.2	0.3	0.8	0.8	0.7	0.7	0.5	0.2	0.6	0.1	0.1	1	0.2404839	0.24	0.24	0.24
193	0.0465	0.047	8034	2378	7730	2288	3865	8027.8754	2376.0604	-0.000236808	-0.00047107	8.04398E-05	0.000271756	9.41999E-05	0.999237665	0.999184357	6.1246	1.9396	0.000236808	8.04398E-05	0.057338233	0.502606108	0.502552357	0.502611162	0.502516962	0.057432432	5.37512E-05	9.41999E-05	0.502702703	0.502579233	0.502465895	0.502564062	0.05	0.2	0.3	0.8	0.8	0.7	0.6	0.5	0.2	0.6	0.1	0.1	1	0.29608044	0.296	0.24	0.32
194	0.044	0.0449	12152	3208	11220	2962	5610	12147.1362	3206.5812	-6.87089E-05	-0.00015116	0.000358841	0.001359248	-0.00012888	0.999599753	0.999557731	4.8638	1.4188	6.87089E-05	0.000358841	0.049371304	0.45454533	0.454617284	0.45450446	0.45463334	0.049242424	-7.19543E-05	-0.00012888	0.454545455	0.454581307	0.454476746	0.4545689	0.05	0.2	0.3	0.8	0.8	0.6	0.7	0.5	0.2	0.6	0.1	0.1	1	0.264358841	0.264	0.32	0.24
195	0.0442	0.0441	6264	2004	5914	1892	2957	6259.4566	2002.6336	-0.000313824	-0.000653799	7.14914E-05	0.000223411	0.000117811	0.999274681	0.999318164	4.5434	1.3664	0.000313824	7.14914E-05	0.062382189	0.479954003	0.479755488	0.479919353	0.479801542	0.0625	0.000198515	0.000117811	0.48	0.479854745	0.479686176	0.479860448	0.05	0.2	0.3	0.8	0.8	0.6	0.6	0.5	0.2	0.6	0.1	0.1	1	0.320071491	0.32	0.32	0.32
196	0.0484	0.0496	15406	3050	14224	2816	7112	15394.801	3047.9562	-0.000246734	-0.000542814	0.000113133	0.000571377	-0.000315791	0.999273075	0.999329902	11.199	2.0438	0.000246734	0.000113133	0.050820842	0.454207295	0.454548123	0.454209974	0.454525765	0.050505051	-0.000340828	-0.000315791	0.454545455	0.454377709	0.454298721	0.454367869	0.05	0.2	0.3	0.8	0.9	0.7	0.8	0.5	0.2	0.6	0.1	0.1	1	0.198113133	0.198	0.24	0.18
197	0.0441	0.0445	10082	2238	9074	2014	4537	10076.449	2236.695	1.18612E-06	2.77762E-06	-6.33679E-05	-0.000285441	1.69635E-05	0.999449415	0.99941689	5.551	1.305	1.18612E-06	6.33679E-05	0.058541595	0.426941821	0.426947837	0.426834279	0.426817315	0.058558559	-6.01608E-06	1.69635E-05	0.427027027	0.426944829	0.427028213	0.426825797	0.05	0.2	0.3	0.8	0.9	0.6	0.8	0.5	0.2	0.6	0.1	0.1	1	0.221936632	0.222	0.32	0.18
198	0.0503	0.0489	17416	3866	16758	3720	8379	17408.7928	3864.4496	0.000353601	0.000703401	0.000318833	0.001436184	-3.24813E-05	0.999586174	0.999598965	7.2072	1.5504	0.000353601	0.000318833	0.045077526	0.502900422	0.502932323	0.50288882	0.502921301	0.045045045	-3.1901E-05	-3.24813E-05	0.502702703	0.502916373	0.503056304	0.502905061	0.05	0.2	0.3	0.9	0.8	0.8	0.7	0.5	0.2	0.6	0.1	0.1	1	0.222318833	0.222	0.18	0.24
199	0.0476	0.0463	7534	2094	7360	2046	3680	7524.4262	2091.5338	-0.000318661	-0.000610108	-2.58424E-05	-9.29582E-05	-0.00033937	0.998729254	0.998822254	9.5738	2.4662	0.000318661	2.58424E-05	0.061490449	0.522016294	0.522340277	0.522032944	0.522372314	0.061151079	-0.000323982	-0.00033937	0.522302158	0.522178285	0.521983498	0.522202629	0.05	0.2	0.3	0.9	0.8	0.8	0.6	0.5	0.2	0.6	0.1	0.1	1	0.277974158	0.278	0.18	0.32
200	0.0486	0.0479	14100	2538	13312	2396	6656	14086.8104	2535.4616	-0.00012824	-0.000267168	-4.47716E-06	-2.48731E-05	-6.21295E-06	0.999064567	0.998999842	13.1896	2.5384	0.00012824	4.47716E-06	0.055561769	0.479941542	0.4799483	0.479960178	0.479966391	0.055555556	-6.75713E-06	-6.21295E-06	0.48	0.479944921	0.47987176	0.479963284	0.05	0.2	0.3	0.9	0.9	0.8	0.8	0.5	0.2	0.6	0.1	0.1	1	0.179995523	0.18	0.18	0.18
201	0.0491	0.0489	7842	784	7182	718	3591	7816.872	781.4872	-0.000187059	-0.000370414	-0.00047775	-0.004777499	0.000130278	0.996795715	0.996794898	25.128	2.5128	0.000187059	0.00047775	0.099869722	0.504823308	0.504878431	0.504934953	0.504804675	0.1	-5.51231E-05	0.000130278	0.505	0.50485087	0.504812941	0.504869814	0.05	0.2	0.3	0.8	0.8	0.7	0.7	0.5	0.2	0.6	0.1	0.15	0	0.09952225	0.1	0.1	0.1
202	0.0504	0.0503	4554	774	4436	754	2218	4544.1158	772.2976	-0.0002465	-0.000444615	-0.00060789	-0.003575823	-0.000146534	0.997829556	0.997800517	9.8842	1.7024	0.0002465	0.00060789	0.100146534	0.554511225	0.554559863	0.554573915	0.554720449	0.1	-4.86382E-05	-0.000146534	0.554411765	0.554535544	0.554165265	0.554647182	0.05	0.2	0.3	0.8	0.8	0.7	0.6	0.5	0.2	0.6	0.1	0.15	0	0.16939211	0.17	0.1	0.2
203	0.0446	0.0469	5940	772	4970	646	2485	5923.6266	769.9344	-0.000437672	-0.000993839	-0.000581771	-0.004475159	0.000250214	0.997243535	0.997324352	16.3734	2.0656	0.000437672	0.000581771	0.099749786	0.440120905	0.439618836	0.439966161	0.439715947	0.1	0.00050207	0.000250214	0.440384615	0.43986987	0.439946944	0.439841054	0.05	0.2	0.3	0.8	0.8	0.6	0.7	0.5	0.2	0.6	0.1	0.15	0	0.129418229	0.13	0.2	0.1
204	0.0461	0.0476	3922	784	3592	718	1796	3908.88	781.376	-0.000163343	-0.000323452	-0.000737416	-0.003687082	-0.000549688	0.996654768	0.996653061	13.12	2.624	0.000163343	0.000737416	0.100549688	0.504550132	0.505225131	0.504593284	0.505142972	0.1	-0.000674999	-0.000549688	0.505	0.504887631	0.504836657	0.504868128	0.05	0.2	0.3	0.8	0.8	0.6	0.6	0.5	0.2	0.6	0.1	0.15	0	0.199262584	0.2	0.2	0.2
205	0.0485	0.0455	7842	784	7182	718	3591	7816.138	781.4138	0.000163839	0.000324434	-0.000187246	-0.001872459	0.000290688	0.996702117	0.996701276	25.862	2.5862	0.000163839	0.000187246	0.099709312	0.505432799	0.505219274	0.505468604	0.505177916	0.1	0.000213525	0.000290688	0.505	0.505326036	0.505163839	0.50532326	0.05	0.2	0.3	0.8	0.9	0.7	0.8	0.5	0.2	0.6	0.1	0.15	0	0.099812754	0.1	0.1	0.1
206	0.0534	0.053	4554	774	4436	754	2218	4543.0996	772.1644	7.24183E-05	0.000130622	-0.000179937	-0.001058452	-0.000248172	0.997606412	0.997628424	10.9004	1.8356	7.24183E-05	0.000179937	0.100248172	0.554328826	0.554526656	0.554469449	0.554717621	0.1	-0.000197831	-0.000248172	0.554411765	0.554427741	0.554484183	0.554593535	0.05	0.2	0.3	0.8	0.9	0.7	0.7	0.5	0.2	0.6	0.1	0.15	0	0.169820063	0.17	0.1	0.2
207	0.0506	0.0498	5940	772	4970	646	2485	5926.105	770.2562	0.000497546	0.001129798	-0.000305272	-0.002348243	0.000103188	0.997660774	0.997741192	13.895	1.7438	0.000497546	0.000305272	0.099896812	0.440790923	0.440750032	0.440745644	0.440642456	0.1	4.08916E-05	0.000103188	0.440384615	0.440770478	0.440882161	0.44069405	0.05	0.2	0.3	0.8	0.9	0.6	0.8	0.5	0.2	0.6	0.1	0.15	0	0.129694728	0.13	0.2	0.1
208	0.0462	0.0461	3920	784	3590	718	1795	3907.258	781.4516	0.000170818	0.000338253	-0.000207521	-0.001037604	0.000192197	0.99674949	0.99674949	12.742	2.5484	0.000170818	0.000207521	0.099807803	0.50548303	0.505247669	0.505531163	0.505338966	0.1	0.000235362	0.000192197	0.505	0.505365349	0.505170818	0.505435065	0.05	0.2	0.3	0.8	0.9	0.6	0.7	0.5	0.2	0.6	0.1	0.15	0	0.199792479	0.2	0.2	0.2
209	0.0467	0.0444	7842	784	7182	718	3591	7815.794	781.3794	-0.000319918	-0.000633501	-0.000405569	-0.004055695	-0.000347429	0.99665825	0.996657398	26.206	2.6206	0.000319918	0.000405569	0.100347429	0.504161855	0.504627408	0.504320763	0.504668191	0.1	-0.000465553	-0.000347429	0.505	0.504394632	0.504680082	0.504494477	0.05	0.2	0.3	0.9	0.8	0.8	0.7	0.5	0.2	0.6	0.1	0.15	0	0.099594431	0.1	0.1	0.1
210	0.05	0.0503	4554	774	4436	754	2218	4543.7432	772.235	-0.000296311	-0.00053446	-0.0005289	-0.003111176	-0.000636856	0.997747738	0.997719638	10.2568	1.765	0.000296311	0.0005289	0.100636856	0.553798054	0.554514714	0.55398402	0.554620876	0.1	-0.00071666	-0.000636856	0.554411765	0.554156384	0.554115454	0.554302448	0.05	0.2	0.3	0.9	0.8	0.8	0.6	0.5	0.2	0.6	0.1	0.15	0	0.1694711	0.17	0.1	0.2
211	0.0481	0.0473	5940	772	4970	646	2485	5922.6502	769.8332	-0.000633646	-0.001438848	-0.000328451	-0.002526544	0.000144718	0.997079158	0.997193264	17.3498	2.1668	0.000633646	0.000328451	0.099855282	0.439868826	0.439634471	0.439702439	0.439557721	0.1	0.000234356	0.000144718	0.440384615	0.439751649	0.439750969	0.43963008	0.05	0.2	0.3	0.9	0.8	0.7	0.7	0.5	0.2	0.6	0.1	0.15	0	0.129671549	0.13	0.2	0.1
212	0.0465	0.0463	3922	784	3592	718	1796	3909.151	781.4302	-0.000473582	-0.000937786	-0.00055451	-0.00277255	-0.000118142	0.996723865	0.996722194	12.849	2.5698	0.000473582	0.00055451	0.100118142	0.504633208	0.504840714	0.504670338	0.504788479	0.1	-0.000207506	-0.000118142	0.505	0.504736961	0.504526418	0.504729408	0.05	0.2	0.3	0.9	0.8	0.7	0.6	0.5	0.2	0.6	0.1	0.15	0	0.19944549	0.2	0.2	0.2
213	0.0471	0.0475	7842	784	7182	718	3591	7816.478	781.4478	-5.10914E-05	-0.000101171	-2.84879E-05	-0.000284879	4.41628E-05	0.996745473	0.996744643	25.522	2.5522	5.10914E-05	2.84879E-05	0.099955837	0.504972389	0.504956463	0.504994903	0.504950741	0.1	1.5926E-05	4.41628E-05	0.505	0.504964426	0.504948909	0.504972822	0.05	0.2	0.3	0.9	0.9	0.8	0.8	0.5	0.2	0.6	0.1	0.15	0	0.099971512	0.1	0.1	0.1
214	0.0489	0.0477	4554	774	4436	754	2218	4543.053	772.1576	3.50459E-05	6.32128E-05	-0.000112985	-0.000664616	7.83711E-05	0.997596179	0.997619638	10.947	1.8424	3.50459E-05	0.000112985	0.099921629	0.554480541	0.554349955	0.554665593	0.554587222	0.1	0.000130586	7.83711E-05	0.554411765	0.554415248	0.554446811	0.554626407	0.05	0.2	0.3	0.9	0.9	0.8	0.7	0.5	0.2	0.6	0.1	0.15	0	0.169887015	0.17	0.1	0.2
215	0.0532	0.0482	5940	772	4970	646	2485	5923.8518	769.9886	-0.000238856	-0.000542381	3.85513E-05	0.000296549	-0.000425874	0.997281448	0.99739456	16.1482	2.0114	0.000238856	3.85513E-05	0.100425874	0.44020114	0.440583082	0.440034029	0.440459903	0.1	-0.000381942	-0.000425874	0.440384615	0.440392111	0.440145759	0.440246966	0.05	0.2	0.3	0.9	0.9	0.7	0.8	0.5	0.2	0.6	0.1	0.15	0	0.130038551	0.13	0.2	0.1
216	0.0537	0.0513	3920	784	3590	718	1795	3907.21	781.442	-4.1959E-05	-8.30871E-05	4.58496E-05	0.000229248	-0.000155933	0.996737245	0.996737245	12.79	2.558	4.1959E-05	4.58496E-05	0.100155933	0.50481363	0.504987633	0.504822872	0.504978805	0.1	-0.000174003	-0.000155933	0.505	0.504900632	0.504958041	0.504900839	0.05	0.2	0.3	0.9	0.9	0.7	0.7	0.5	0.2	0.6	0.1	0.15	0	0.20004585	0.2	0.2	0.2
217	0.0488	0.048	18834	4520	17252	4140	8626	18822.1398	4517.0732	0.000175408	0.000347342	0.000472212	0.00196755	0.00010609	0.999370277	0.999352478	11.8602	2.9268	0.000175408	0.000472212	0.041560577	0.505184861	0.505023202	0.505141826	0.505035736	0.041666667	0.000161659	0.00010609	0.505	0.505104032	0.505175408	0.505088781	0.05	0.2	0.3	0.8	0.8	0.7	0.7	0.5	0.2	0.6	0.1	0.15	1	0.240472212	0.24	0.24	0.24
218	0.0497	0.049	8008	2370	7556	2236	3778	8004.1144	2368.9172	-0.000228175	-0.000432393	0.000111514	0.000376737	0.000189566	0.999514785	0.999543122	3.8856	1.0828	0.000228175	0.000111514	0.057242867	0.527520893	0.5273318	0.527568289	0.527378723	0.057432432	0.000189093	0.000189566	0.527702703	0.527426347	0.527474528	0.527473506	0.05	0.2	0.3	0.8	0.8	0.7	0.6	0.5	0.2	0.6	0.1	0.15	1	0.296111514	0.296	0.24	0.32
219	0.046	0.0447	12236	3230	10834	2860	5417	12228.7106	3228.0648	0.000196132	0.000408995	0.000262895	0.000995813	6.46977E-05	0.999404266	0.999400867	7.2894	1.9352	0.000196132	0.000262895	0.049177727	0.479739138	0.47970955	0.479734633	0.479669936	0.049242424	2.95881E-05	6.46977E-05	0.479545455	0.479724344	0.479741586	0.479702284	0.05	0.2	0.3	0.8	0.8	0.6	0.7	0.5	0.2	0.6	0.1	0.15	1	0.264262895	0.264	0.32	0.24
220	0.0426	0.0444	6276	2008	5744	1838	2872	6268.9496	2005.686	9.39553E-05	0.00018605	-0.000149791	-0.000468097	-0.000344728	0.998876609	0.99884761	7.0504	2.314	9.39553E-05	0.000149791	0.062844728	0.505020082	0.505147296	0.504927605	0.505272333	0.0625	-0.000127213	-0.000344728	0.505	0.505083689	0.505093955	0.505099969	0.05	0.2	0.3	0.8	0.8	0.6	0.6	0.5	0.2	0.6	0.1	0.15	1	0.319850209	0.32	0.32	0.32
221	0.0513	0.0513	15506	3070	13728	2718	6864	15497.6198	3068.3342	-0.000208036	-0.000433819	0.000148587	0.000750439	-1.09403E-05	0.999459551	0.999457394	8.3802	1.6658	0.000208036	0.000148587	0.050515991	0.479296695	0.479289198	0.479295898	0.479306839	0.050505051	7.49736E-06	-1.09403E-05	0.479545455	0.479292946	0.479337419	0.479301369	0.05	0.2	0.3	0.8	0.9	0.7	0.8	0.5	0.2	0.6	0.1	0.15	1	0.198148587	0.198	0.24	0.18
222	0.046	0.0452	10208	2266	8686	1928	4343	10200.3556	2264.192	-7.59209E-05	-0.000167957	-5.0495E-05	-0.000227455	0.000110595	0.999251136	0.999202118	7.6444	1.808	7.59209E-05	5.0495E-05	0.058447963	0.452064957	0.451868231	0.451987735	0.451877139	0.058558559	0.000196726	0.000110595	0.452027027	0.451966594	0.451951106	0.451932437	0.05	0.2	0.3	0.8	0.9	0.6	0.8	0.5	0.2	0.6	0.1	0.15	1	0.221949505	0.222	0.32	0.18
223	0.0455	0.0467	17370	3856	16380	3636	8190	17355.5326	3852.6702	0.00023498	0.000445289	0.000372479	0.001677832	-0.000307154	0.999167104	0.999136463	14.4674	3.3298	0.00023498	0.000372479	0.045352199	0.527764442	0.528041172	0.527746661	0.528053816	0.045045045	-0.00027673	-0.000307154	0.527702703	0.527902807	0.527937683	0.527900238	0.05	0.2	0.3	0.9	0.8	0.8	0.7	0.5	0.2	0.6	0.1	0.15	1	0.222372479	0.222	0.18	0.24
224	0.0486	0.0474	7476	2078	7232	2010	3616	7470.6098	2076.533	0.00026037	0.000475733	7.27046E-05	0.000261528	0.000132137	0.999278999	0.999294033	5.3902	1.467	0.00026037	7.27046E-05	0.061018942	0.5474687	0.547362291	0.547513714	0.547381577	0.061151079	0.000106409	0.000132137	0.547302158	0.547415495	0.547562528	0.547447646	0.05	0.2	0.3	0.9	0.8	0.8	0.6	0.5	0.2	0.6	0.1	0.15	1	0.278072705	0.278	0.18	0.32
225	0.0421	0.045	14124	2542	12934	2328	6467	14108.9118	2539.3994	0.000125477	0.000248469	-2.10762E-05	-0.00011709	9.91067E-05	0.998931733	0.998976947	15.0882	2.6006	0.000125477	2.10762E-05	0.055456449	0.504953227	0.504849199	0.504928272	0.504829165	0.055555556	0.000104029	9.91067E-05	0.505	0.504901213	0.505125477	0.504878719	0.05	0.2	0.3	0.9	0.9	0.8	0.8	0.5	0.2	0.6	0.1	0.15	1	0.179978924	0.18	0.18	0.18
[truncated: 1 more columns]
