# Supplementary material for: Sample size recalculation based on the overall success rate in a randomized test-treatment trial with restricting randomization to discordant pairs
Source: BMC Med Res Methodol. 2025 Mar 18;25:74. doi: 10.1186/s12874-024-02410-3 (PMC11921670; doi:10.1186/s12874-024-02410-3)
Supplement: Supplementary file 4 — Supplementary Material 4. Listing: Empirical Power [file 12874_2024_2410_MOESM4_ESM.csv]

No	PowerCI.fix	PowerCI.val	Ntrue	NtrueDISC	Ninit	NinitDISC	N.part	Nadapt	NadaptDISC	absBias.OSR	relBias.OSR	absBias.disc.rate	relBias.disc.rate	RatioN	RatioNdisc	RMSEval.N	RMSEval.Ndisc	RMSEval.OSR	RMSEval.disc.rate	effectAfix	effectBfix	effectAadapt	effectBadapt	delta.init	delta.fix	delta.adapt	omega	thetaO.true	effectOfix	effectOest	effectOadapt	alpha	beta	prev	se.A	sp.A	se.B	sp.B	mu10	mu11	mu20	mu21	out	disc.rate.recalc	disc.rate	disc.rate.d	disc.rate.nd	frac	N.exc.frac
1	0.7997	0.797	7802	780	7822	782	3911	7778.136	777.6136	0.000416626	0.000778741	-3.68192E-05	-0.000368192	0.996941297	0.996940513	23.864	2.3864	0.000416626	3.68192E-05	0.585029348	0.485262261	0.58514193	0.485354183	0.1	0.099767086	0.099787747	0.05	0.535	0.535145805	0.535416626	0.535248057	0.05	0.2	0.1	0.8	0.8	0.7	0.7	0.5	0.2	0.6	0.1	0	0.099963181	0.1	0.1	0.1	0.5	0
2	0.8061	0.7991	4074	774	4128	784	2064	4066.1454	772.3718	0.000234234	0.000422846	8.23643E-05	0.000433497	0.998072018	0.997896382	7.8546	1.6282	0.000234234	8.23643E-05	0.604248076	0.503867076	0.604376175	0.504020287	0.1	0.100381	0.100355888	0.05	0.553947368	0.554057576	0.554181603	0.554198231	0.05	0.2	0.1	0.8	0.8	0.7	0.6	0.5	0.2	0.6	0.1	0	0.190082364	0.19	0.1	0.2	0.5	0
3	0.8028	0.8066	7128	784	7056	776	3528	7106.857	781.6526	-0.000112992	-0.000224961	-6.94728E-05	-0.000631571	0.99703381	0.997005867	21.143	2.3474	0.000112992	6.94728E-05	0.552514412	0.452243859	0.552582265	0.452245678	0.1	0.100270553	0.100336587	0.05	0.502272727	0.502379135	0.502159736	0.502413971	0.05	0.2	0.1	0.8	0.8	0.6	0.7	0.5	0.2	0.6	0.1	0	0.109930527	0.11	0.2	0.1	0.5	0
4	0.8004	0.7994	3902	780	3912	782	1956	3890.872	777.7744	-0.000150209	-0.000280764	0.0001091	0.000545501	0.997148129	0.997146667	11.128	2.2256	0.000150209	0.0001091	0.584947243	0.484865071	0.585042813	0.484977978	0.1	0.100082172	0.100064835	0.05	0.535	0.534906157	0.534849791	0.535010396	0.05	0.2	0.1	0.8	0.8	0.6	0.6	0.5	0.2	0.6	0.1	0	0.2001091	0.2	0.2	0.2	0.5	0
5	0.8023	0.7976	7802	780	7822	782	3911	7779.08	777.708	7.08862E-05	0.000132498	-2.81258E-06	-2.81258E-05	0.997062292	0.997061538	22.92	2.292	7.08862E-05	2.81258E-06	0.585278916	0.484898572	0.585363206	0.48496135	0.1	0.100380344	0.100401856	0.05	0.535	0.535088744	0.535070886	0.535162278	0.05	0.2	0.1	0.8	0.9	0.7	0.8	0.5	0.2	0.6	0.1	0	0.099997187	0.1	0.1	0.1	0.5	0
6	0.8018	0.7947	4074	774	4128	784	2064	4066.2016	772.3902	1.47817E-05	2.66842E-05	0.000133236	0.000701244	0.998085812	0.997920155	7.7984	1.6098	1.47817E-05	0.000133236	0.603768497	0.504073947	0.603920571	0.504219827	0.1	0.09969455	0.099700744	0.05	0.553947368	0.553921222	0.55396215	0.554070199	0.05	0.2	0.1	0.8	0.9	0.7	0.7	0.5	0.2	0.6	0.1	0	0.190133236	0.19	0.1	0.2	0.5	0
7	0.7999	0.8033	7128	784	7056	776	3528	7106.4934	781.6122	-0.000251046	-0.000499821	5.03968E-05	0.000458153	0.9969828	0.996954337	21.5066	2.3878	0.000251046	5.03968E-05	0.55219443	0.452095975	0.552175575	0.452084053	0.1	0.100098455	0.100091522	0.05	0.502272727	0.502145203	0.502021681	0.502129814	0.05	0.2	0.1	0.8	0.9	0.6	0.8	0.5	0.2	0.6	0.1	0	0.110050397	0.11	0.2	0.1	0.5	0
8	0.8036	0.8009	3900	780	3910	782	1955	3888.687	777.7374	6.3672E-05	0.000119013	0.000110026	0.000550128	0.997099231	0.997099231	11.313	2.2626	6.3672E-05	0.000110026	0.585116086	0.484974748	0.585222302	0.485044912	0.1	0.100141338	0.10017739	0.05	0.535	0.535045417	0.535063672	0.535133607	0.05	0.2	0.1	0.8	0.9	0.6	0.7	0.5	0.2	0.6	0.1	0	0.200110026	0.2	0.2	0.2	0.5	0
9	0.7997	0.7978	7802	780	7822	782	3911	7777.876	777.5876	0.000334516	0.000625263	-4.54359E-05	-0.000454359	0.996907972	0.996907179	24.124	2.4124	0.000334516	4.54359E-05	0.584873118	0.485342979	0.584960877	0.485439093	0.1	0.09953014	0.099521783	0.05	0.535	0.535108048	0.535334516	0.535199985	0.05	0.2	0.1	0.9	0.8	0.8	0.7	0.5	0.2	0.6	0.1	0	0.099954564	0.1	0.1	0.1	0.5	0
10	0.8061	0.7989	4074	774	4128	784	2064	4067.173	772.5688	-0.000556413	-0.00100445	-4.26841E-05	-0.000224653	0.998324251	0.998150904	6.827	1.4312	0.000556413	4.26841E-05	0.603967822	0.50381759	0.604078571	0.50394179	0.1	0.100150232	0.100136782	0.05	0.553947368	0.553892706	0.553390956	0.55401018	0.05	0.2	0.1	0.9	0.8	0.8	0.6	0.5	0.2	0.6	0.1	0	0.189957316	0.19	0.1	0.2	0.5	0
11	0.805	0.8076	7128	784	7056	776	3528	7106.1062	781.5696	-0.000430695	-0.000857492	-4.9093E-05	-0.0004463	0.996928479	0.9969	21.8938	2.4304	0.000430695	4.9093E-05	0.552277274	0.452067657	0.552286454	0.452092938	0.1	0.100209616	0.100193516	0.05	0.502272727	0.502172466	0.501842032	0.502189696	0.05	0.2	0.1	0.9	0.8	0.7	0.7	0.5	0.2	0.6	0.1	0	0.109950907	0.11	0.2	0.1	0.5	0
12	0.7993	0.7975	3902	780	3912	782	1956	3890.498	777.6996	0.000123669	0.000231157	0.000108078	0.000540389	0.997052281	0.997050769	11.502	2.3004	0.000123669	0.000108078	0.584944023	0.484660358	0.585034421	0.484764372	0.1	0.100283666	0.100270048	0.05	0.535	0.534802191	0.535123669	0.534899397	0.05	0.2	0.1	0.9	0.8	0.7	0.6	0.5	0.2	0.6	0.1	0	0.200108078	0.2	0.2	0.2	0.5	0
13	0.8017	0.7983	7802	780	7822	782	3911	7779.728	777.7728	-0.000220414	-0.000411989	3.68192E-06	3.68192E-05	0.997145347	0.997144615	22.272	2.2272	0.000220414	3.68192E-06	0.58507936	0.484934192	0.585158622	0.485034709	0.1	0.100145169	0.100123913	0.05	0.535	0.535006776	0.534779586	0.535096666	0.05	0.2	0.1	0.9	0.9	0.8	0.8	0.5	0.2	0.6	0.1	0	0.100003682	0.1	0.1	0.1	0.5	0
14	0.8001	0.795	4074	774	4128	784	2064	4066.208	772.3928	2.17677E-06	3.92956E-06	0.000102519	0.000539576	0.998087383	0.997923514	7.792	1.6072	2.17677E-06	0.000102519	0.603886937	0.504124113	0.604091699	0.504206187	0.1	0.099762824	0.099885512	0.05	0.553947368	0.554005525	0.553949545	0.554148943	0.05	0.2	0.1	0.9	0.9	0.8	0.7	0.5	0.2	0.6	0.1	0	0.190102519	0.19	0.1	0.2	0.5	0
15	0.8	0.8014	7128	784	7056	776	3528	7106.6284	781.627	-6.08561E-05	-0.000121161	-6.97279E-06	-6.3389E-05	0.99700174	0.996973214	21.3716	2.373	6.08561E-05	6.97279E-06	0.552168818	0.452281152	0.552151911	0.452285153	0.1	0.099887666	0.099866758	0.05	0.502272727	0.502224985	0.502211871	0.502218532	0.05	0.2	0.1	0.9	0.9	0.7	0.8	0.5	0.2	0.6	0.1	0	0.109993027	0.11	0.2	0.1	0.5	0
16	0.8023	0.8005	3900	780	3910	782	1955	3888.619	777.7238	0.000150948	0.000282146	9.94373E-05	0.000497187	0.997081795	0.997081795	11.381	2.2762	0.000150948	9.94373E-05	0.585198181	0.485016998	0.585292136	0.485121571	0.1	0.100181184	0.100170565	0.05	0.535	0.53510759	0.535150948	0.535206854	0.05	0.2	0.1	0.9	0.9	0.7	0.7	0.5	0.2	0.6	0.1	0	0.200099437	0.2	0.2	0.2	0.5	0
17	0.7997	0.7961	18742	4498	18818	4516	9409	18733.0394	4495.6472	-9.67169E-05	-0.000180779	0.000823605	0.003431688	0.999521897	0.999476923	8.9606	2.3528	9.67169E-05	0.000823605	0.55578123	0.514125404	0.555795774	0.514145279	0.041666667	0.041655826	0.041650495	0.05	0.535	0.534953317	0.534903283	0.534970527	0.05	0.2	0.1	0.8	0.8	0.7	0.7	0.5	0.2	0.6	0.1	1	0.240823605	0.24	0.24	0.24	0.5	0
18	0.801	0.7982	6726	2098	6776	2114	3388	6720.7508	2096.5628	4.50793E-05	8.28313E-05	-7.24026E-05	-0.00023206	0.999219566	0.999314967	5.2492	1.4372	4.50793E-05	7.24026E-05	0.574771932	0.513774166	0.574791824	0.513804735	0.060897436	0.060997766	0.060987089	0.05	0.544230769	0.544273049	0.544275849	0.544298279	0.05	0.2	0.1	0.8	0.8	0.7	0.6	0.5	0.2	0.6	0.1	1	0.311927597	0.312	0.24	0.32	0.5	0
19	0.7961	0.7973	16050	3980	16034	3976	8017	16038.9412	3977.2964	0.00029507	0.000563771	0.000631882	0.002547912	0.999310978	0.999320704	11.0588	2.7036	0.00029507	0.000631882	0.545582639	0.50149589	0.54559819	0.501501873	0.044354839	0.044086748	0.044096316	0.05	0.523387097	0.523539264	0.523682167	0.523550032	0.05	0.2	0.1	0.8	0.8	0.6	0.7	0.5	0.2	0.6	0.1	1	0.248631882	0.248	0.32	0.24	0.5	0
20	0.8004	0.7982	6244	1998	6270	2006	3135	6239.0158	1996.104	4.51437E-05	8.43807E-05	-0.000238852	-0.000746411	0.999201762	0.999051051	4.9842	1.896	4.51437E-05	0.000238852	0.56636725	0.503813709	0.566398531	0.503856853	0.0625	0.062553542	0.062541678	0.05	0.535	0.535090479	0.535045144	0.535127692	0.05	0.2	0.1	0.8	0.8	0.6	0.6	0.5	0.2	0.6	0.1	1	0.319761148	0.32	0.32	0.32	0.5	0
21	0.795	0.7946	14560	2708	14550	2706	7275	14549.5216	2706.0448	0.000119487	0.000228296	0.001531863	0.00823582	0.99928033	0.999277991	10.4784	1.9552	0.000119487	0.001531863	0.550188813	0.496864938	0.550205741	0.496879604	0.053763441	0.053323876	0.053326137	0.05	0.523387097	0.523526875	0.523506584	0.523542672	0.05	0.2	0.1	0.8	0.9	0.7	0.8	0.5	0.2	0.6	0.1	1	0.187531863	0.186	0.24	0.18	0.5	0
22	0.8065	0.8053	5768	1540	5798	1548	2899	5758.255	1537.2048	-1.37233E-05	-2.54586E-05	0.000337806	0.001265192	0.998310506	0.998184935	9.745	2.7952	1.37233E-05	0.000337806	0.574671917	0.50336351	0.574751379	0.503409472	0.071161049	0.071308407	0.071341907	0.05	0.539044944	0.539017714	0.539031221	0.539080426	0.05	0.2	0.1	0.8	0.9	0.7	0.7	0.5	0.2	0.6	0.1	1	0.267337806	0.267	0.24	0.27	0.5	0
23	0.8026	0.8051	12578	2440	12496	2424	6248	12563.345	2437.1034	0.000579913	0.001139272	0.001378617	0.007106274	0.99883487	0.998812869	14.655	2.8966	0.000579913	0.001378617	0.537636001	0.481384831	0.537647836	0.481388111	0.056701031	0.05625117	0.056259725	0.05	0.509020619	0.509510416	0.509600531	0.509517974	0.05	0.2	0.1	0.8	0.9	0.6	0.8	0.5	0.2	0.6	0.1	1	0.195378617	0.194	0.32	0.18	0.5	0
24	0.7952	0.7968	5376	1478	5382	1480	2691	5367.0326	1475.7142	0.000113809	0.000215362	9.68413E-05	0.00035215	0.998331957	0.998453451	8.9674	2.2858	0.000113809	9.68413E-05	0.564717299	0.492024834	0.564768324	0.492072574	0.072727273	0.072692465	0.07269575	0.05	0.528454545	0.528371066	0.528568355	0.528420449	0.05	0.2	0.1	0.8	0.9	0.6	0.7	0.5	0.2	0.6	0.1	1	0.275096841	0.275	0.32	0.27	0.5	0
25	0.7948	0.794	18214	4262	18360	4296	9180	18210.4354	4260.9952	-0.000169516	-0.000311478	0.000843551	0.00360492	0.999804293	0.999764242	3.5646	1.0048	0.000169516	0.000843551	0.56529538	0.522777697	0.565303791	0.522778902	0.042735043	0.042517682	0.042524889	0.05	0.544230769	0.544036538	0.544061253	0.544041346	0.05	0.2	0.1	0.9	0.8	0.8	0.7	0.5	0.2	0.6	0.1	1	0.234843551	0.234	0.18	0.24	0.5	0
26	0.7988	0.7926	6576	2012	6648	2034	3324	6573.2568	2011.1226	-0.000245942	-0.000445975	-6.04994E-05	-0.00019771	0.999582847	0.999563917	2.7432	0.8774	0.000245942	6.04994E-05	0.58220418	0.520437891	0.582258733	0.52046577	0.062091503	0.061766289	0.061792963	0.05	0.551470588	0.551321036	0.551224646	0.551362252	0.05	0.2	0.1	0.9	0.8	0.8	0.6	0.5	0.2	0.6	0.1	1	0.305939501	0.306	0.18	0.32	0.5	0
27	0.8	0.7985	15696	3814	15738	3824	7869	15691.2576	3812.7292	-0.000128332	-0.000241883	0.00076415	0.003144652	0.999697859	0.999666807	4.7424	1.2708	0.000128332	0.00076415	0.552985762	0.508006218	0.552988147	0.508020689	0.04526749	0.044979544	0.044967458	0.05	0.530555556	0.53049599	0.530427223	0.530504418	0.05	0.2	0.1	0.9	0.8	0.7	0.7	0.5	0.2	0.6	0.1	1	0.24376415	0.243	0.27	0.24	0.5	0
28	0.8079	0.8046	6134	1932	6172	1944	3086	6130.28	1930.7164	-5.06923E-05	-9.37507E-05	-0.000201329	-0.000639138	0.999393544	0.999335611	3.72	1.2836	5.06923E-05	0.000201329	0.572666881	0.508801174	0.572720272	0.508841664	0.063492063	0.063865707	0.063878608	0.05	0.540714286	0.540734027	0.540663593	0.540780968	0.05	0.2	0.1	0.9	0.8	0.7	0.6	0.5	0.2	0.6	0.1	1	0.314798671	0.315	0.27	0.32	0.5	0
29	0.7961	0.7954	14056	2530	14112	2540	7056	14041.145	2527.2522	-3.97288E-05	-7.42595E-05	0.001613818	0.008965656	0.998943156	0.998913913	14.855	2.7478	3.97288E-05	0.001613818	0.562501929	0.507379959	0.562534217	0.507430701	0.055555556	0.05512197	0.055103516	0.05	0.535	0.534940944	0.534960271	0.534982459	0.05	0.2	0.1	0.9	0.9	0.8	0.8	0.5	0.2	0.6	0.1	1	0.181613818	0.18	0.18	0.18	0.5	0
30	0.8034	0.7993	5618	1466	5672	1480	2836	5611.5916	1464.3762	2.15601E-05	3.93854E-05	0.000459767	0.00176156	0.998859309	0.99889236	6.4084	1.6238	2.15601E-05	0.000459767	0.583462977	0.511023219	0.583513404	0.511061685	0.072796935	0.072439758	0.072451718	0.05	0.547413793	0.547243098	0.547435353	0.547287544	0.05	0.2	0.1	0.9	0.9	0.8	0.7	0.5	0.2	0.6	0.1	1	0.261459767	0.261	0.18	0.27	0.5	0
31	0.8053	0.8061	12234	2312	12202	2306	6101	12226.098	2310.592	0.000726467	0.001402834	0.001556499	0.008235444	0.999354095	0.999391003	7.902	1.408	0.000726467	0.001556499	0.547381945	0.489525022	0.547397301	0.489537495	0.058201058	0.057856923	0.057859806	0.05	0.517857143	0.518453483	0.51858361	0.518467398	0.05	0.2	0.1	0.9	0.9	0.7	0.8	0.5	0.2	0.6	0.1	1	0.190556499	0.189	0.27	0.18	0.5	0
32	0.7993	0.7984	5268	1422	5290	1428	2645	5260.919	1420.1638	-0.000238528	-0.000445847	0.000109187	0.000404397	0.998655847	0.99870872	7.081	1.8362	0.000238528	0.000109187	0.572001492	0.49798967	0.57203652	0.498045685	0.074074074	0.074011822	0.073990835	0.05	0.535	0.534995581	0.534761472	0.535041102	0.05	0.2	0.1	0.9	0.9	0.7	0.7	0.5	0.2	0.6	0.1	1	0.270109187	0.27	0.27	0.27	0.5	0
33	0.8021	0.797	7722	772	7782	778	3891	7704.856	770.2856	-8.80159E-05	-0.000157171	-4.88563E-05	-0.000488563	0.99777985	0.997779275	17.144	1.7144	8.80159E-05	4.88563E-05	0.609756482	0.50983671	0.609910153	0.509981711	0.1	0.099919772	0.099928443	0.1	0.56	0.559796596	0.559911984	0.559945932	0.05	0.2	0.1	0.8	0.8	0.7	0.7	0.5	0.2	0.6	0.1	0	0.099951144	0.1	0.1	0.1	0.5	0
34	0.8028	0.7883	4022	764	4116	782	2058	4011.0882	761.9014	0.000101803	0.000175841	4.8688E-05	0.000256253	0.997286972	0.997253141	10.9118	2.0986	0.000101803	4.8688E-05	0.628925641	0.529093023	0.629199671	0.52935629	0.1	0.099832618	0.099843381	0.1	0.578947368	0.579009332	0.579049171	0.579277981	0.05	0.2	0.1	0.8	0.8	0.7	0.6	0.5	0.2	0.6	0.1	0	0.190048688	0.19	0.1	0.2	0.5	0
35	0.797	0.8043	7110	782	6964	766	3482	7084.1746	779.1432	0.000382421	0.000725281	-0.000102068	-0.000927889	0.996367736	0.996346803	25.8254	2.8568	0.000382421	0.000102068	0.577380155	0.477316532	0.577468828	0.477299909	0.1	0.100063623	0.100168919	0.1	0.527272727	0.527348343	0.527655148	0.527384369	0.05	0.2	0.1	0.8	0.8	0.6	0.7	0.5	0.2	0.6	0.1	0	0.109897932	0.11	0.2	0.1	0.5	0
36	0.8026	0.7965	3862	772	3892	778	1946	3854.207	770.4414	-0.000464529	-0.000829516	7.11202E-05	0.000355601	0.997982134	0.997981088	7.793	1.5586	0.000464529	7.11202E-05	0.609987248	0.50980166	0.61015192	0.509985559	0.1	0.100185587	0.100166362	0.1	0.56	0.559894454	0.559535471	0.56006874	0.05	0.2	0.1	0.8	0.8	0.6	0.6	0.5	0.2	0.6	0.1	0	0.20007112	0.2	0.2	0.2	0.5	0
37	0.7945	0.7914	7722	772	7782	778	3891	7702.534	770.0534	0.000301488	0.000538371	8.42714E-05	0.000842714	0.99747915	0.997478497	19.466	1.9466	0.000301488	8.42714E-05	0.610018346	0.510577495	0.610162621	0.510753579	0.1	0.099440852	0.099409042	0.1	0.56	0.56029792	0.560301488	0.5604581	0.05	0.2	0.1	0.8	0.9	0.7	0.8	0.5	0.2	0.6	0.1	0	0.100084271	0.1	0.1	0.1	0.5	0
38	0.7961	0.7862	4022	764	4116	782	2058	4011.2608	761.9578	-0.000101125	-0.000174671	0.000126774	0.000667229	0.997329886	0.997326963	10.7392	2.0422	0.000101125	0.000126774	0.628843848	0.528882619	0.629111542	0.529104593	0.1	0.09996123	0.10000695	0.1	0.578947368	0.578863234	0.578846243	0.579108067	0.05	0.2	0.1	0.8	0.9	0.7	0.7	0.5	0.2	0.6	0.1	0	0.190126774	0.19	0.1	0.2	0.5	0
39	0.7979	0.8045	7110	782	6964	766	3482	7084.8534	779.219	-0.000259088	-0.000491373	4.70994E-05	0.000428176	0.996463207	0.996443734	25.1466	2.781	0.000259088	4.70994E-05	0.577248498	0.47698373	0.57729064	0.477091653	0.1	0.100264768	0.100198986	0.1	0.527272727	0.527116114	0.52701364	0.527191147	0.05	0.2	0.1	0.8	0.9	0.6	0.8	0.5	0.2	0.6	0.1	0	0.110047099	0.11	0.2	0.1	0.5	0
40	0.8022	0.7969	3860	772	3890	778	1945	3850.951	770.1902	9.5635E-05	0.000170777	0.000109563	0.000547815	0.997655699	0.997655699	9.049	1.8098	9.5635E-05	0.000109563	0.609876819	0.509784148	0.610073707	0.509909565	0.1	0.100092671	0.100164142	0.1	0.56	0.559830483	0.560095635	0.559991636	0.05	0.2	0.1	0.8	0.9	0.6	0.7	0.5	0.2	0.6	0.1	0	0.200109563	0.2	0.2	0.2	0.5	0
41	0.8042	0.7986	7722	772	7782	778	3891	7703.334	770.1334	0.000134751	0.000240627	-2.81162E-05	-0.000281162	0.997582751	0.997582124	18.666	1.8666	0.000134751	2.81162E-05	0.61057862	0.510198232	0.610748075	0.510373748	0.1	0.100380388	0.100374327	0.1	0.56	0.560388426	0.560134751	0.560560911	0.05	0.2	0.1	0.9	0.8	0.8	0.7	0.5	0.2	0.6	0.1	0	0.099971884	0.1	0.1	0.1	0.5	0
42	0.792	0.7824	4022	764	4116	782	2058	4011.266	761.9346	3.18844E-05	5.50731E-05	8.04665E-05	0.000423508	0.997331179	0.997296597	10.734	2.0654	3.18844E-05	8.04665E-05	0.628830888	0.529579224	0.629020893	0.529805928	0.1	0.099251663	0.099214965	0.1	0.578947368	0.579205056	0.578979253	0.57941341	0.05	0.2	0.1	0.9	0.8	0.8	0.6	0.5	0.2	0.6	0.1	0	0.190080466	0.19	0.1	0.2	0.5	0
43	0.7933	0.8016	7110	782	6964	766	3482	7084.0388	779.1278	0.000365069	0.000692373	-4.97128E-05	-0.000451935	0.996348636	0.99632711	25.9612	2.8722	0.000365069	4.97128E-05	0.57731513	0.477239968	0.577382271	0.477330732	0.1	0.100075162	0.100051539	0.1	0.527272727	0.527277549	0.527637797	0.527356501	0.05	0.2	0.1	0.9	0.8	0.7	0.7	0.5	0.2	0.6	0.1	0	0.109950287	0.11	0.2	0.1	0.5	0
44	0.8004	0.7952	3862	772	3892	778	1946	3852.057	770.0114	0.000517684	0.000924436	0.000164697	0.000823484	0.997425427	0.997424093	9.943	1.9886	0.000517684	0.000164697	0.61046259	0.510096946	0.610656547	0.510244088	0.1	0.100365644	0.100412459	0.1	0.56	0.560279768	0.560517684	0.560450317	0.05	0.2	0.1	0.9	0.8	0.7	0.6	0.5	0.2	0.6	0.1	0	0.200164697	0.2	0.2	0.2	0.5	0
45	0.8003	0.7986	7722	772	7782	778	3891	7704.562	770.2562	-0.000192653	-0.000344023	8.46826E-05	0.000846826	0.997741777	0.997741192	17.438	1.7438	0.000192653	8.46826E-05	0.609799417	0.509581013	0.609932288	0.509767239	0.1	0.100218404	0.100165049	0.1	0.56	0.559690215	0.559807347	0.559849763	0.05	0.2	0.1	0.9	0.9	0.8	0.8	0.5	0.2	0.6	0.1	0	0.100084683	0.1	0.1	0.1	0.5	0
46	0.8	0.7907	4022	764	4116	782	2058	4011.0248	761.912	8.17553E-06	1.41214E-05	0.000133333	0.000701754	0.997271208	0.997267016	10.9752	2.088	8.17553E-06	0.000133333	0.628689343	0.529081905	0.628887354	0.529281623	0.1	0.099607438	0.09960573	0.1	0.578947368	0.578885624	0.578955544	0.579084489	0.05	0.2	0.1	0.9	0.9	0.8	0.7	0.5	0.2	0.6	0.1	0	0.190133333	0.19	0.1	0.2	0.5	0
47	0.7969	0.8031	7110	782	6964	766	3482	7085.6004	779.3006	-0.000207728	-0.000393966	-8.81677E-06	-8.01525E-05	0.99656827	0.996548082	24.3996	2.6994	0.000207728	8.81677E-06	0.577077638	0.477040155	0.57716335	0.477107449	0.1	0.100037484	0.100055901	0.1	0.527272727	0.527058897	0.527065	0.527135399	0.05	0.2	0.1	0.9	0.9	0.7	0.8	0.5	0.2	0.6	0.1	0	0.109991183	0.11	0.2	0.1	0.5	0
48	0.7997	0.7969	3860	772	3890	778	1945	3851.857	770.3714	-0.000447616	-0.000799314	2.70951E-05	0.000135476	0.997890415	0.997890415	8.143	1.6286	0.000447616	2.70951E-05	0.609763078	0.509810745	0.609893327	0.509980862	0.1	0.099952332	0.099912465	0.1	0.56	0.559786912	0.559552384	0.559937095	0.05	0.2	0.1	0.9	0.9	0.7	0.7	0.5	0.2	0.6	0.1	0	0.200027095	0.2	0.2	0.2	0.5	0
49	0.7934	0.7898	18560	4454	18710	4490	9355	18555.1616	4452.9588	-0.000206775	-0.000369241	0.000766125	0.003192188	0.99973931	0.999766233	4.8384	1.0412	0.000206775	0.000766125	0.580638347	0.539191575	0.580674273	0.539216623	0.041666667	0.041446772	0.04145765	0.1	0.56	0.559914961	0.559793225	0.559945448	0.05	0.2	0.1	0.8	0.8	0.7	0.7	0.5	0.2	0.6	0.1	1	0.240766125	0.24	0.24	0.24	0.5	0
50	0.8017	0.7962	6648	2074	6758	2108	3379	6644.109	2072.6558	-0.000151624	-0.000266366	-0.00012628	-0.000404743	0.999414711	0.99935188	3.891	1.3442	0.000151624	0.00012628	0.599734486	0.538512064	0.599763768	0.538568958	0.060897436	0.061222422	0.06119481	0.1	0.569230769	0.569123275	0.569079145	0.569166363	0.05	0.2	0.1	0.8	0.8	0.7	0.6	0.5	0.2	0.6	0.1	1	0.31187372	0.312	0.24	0.32	0.5	0
51	0.7956	0.7948	15928	3950	15912	3946	7956	15922.1748	3948.4828	0.000227838	0.000415468	0.000727275	0.002932561	0.999634279	0.999615899	5.8252	1.5172	0.000227838	0.000727275	0.57066642	0.52641828	0.57068938	0.52644894	0.044354839	0.04424814	0.04424044	0.1	0.548387097	0.54854235	0.548614934	0.54856916	0.05	0.2	0.1	0.8	0.8	0.6	0.7	0.5	0.2	0.6	0.1	1	0.248727275	0.248	0.32	0.24	0.5	0
52	0.8005	0.7977	6188	1980	6238	1996	3119	6178.917	1976.894	0.000193257	0.000345101	-0.000181116	-0.000565987	0.998532159	0.998431313	9.083	3.106	0.000193257	0.000181116	0.591249977	0.528779079	0.591333653	0.528834966	0.0625	0.062470898	0.062498688	0.1	0.56	0.560014528	0.560193257	0.56008431	0.05	0.2	0.1	0.8	0.8	0.6	0.6	0.5	0.2	0.6	0.1	1	0.319818884	0.32	0.32	0.32	0.5	0
53	0.7874	0.788	14452	2688	14442	2686	7221	14443.9172	2686.3792	0.000196779	0.000358832	0.001508088	0.008107997	0.999440714	0.999397024	8.0828	1.6208	0.000196779	0.001508088	0.575050929	0.521996899	0.575096685	0.522016732	0.053763441	0.05305403	0.053079953	0.1	0.548387097	0.548523914	0.548583876	0.548556708	0.05	0.2	0.1	0.8	0.9	0.7	0.8	0.5	0.2	0.6	0.1	1	0.187508088	0.186	0.24	0.18	0.5	0
54	0.8015	0.7978	5708	1524	5768	1540	2884	5697.7384	1521.0538	0.000142987	0.000253502	0.00037819	0.001416442	0.998202242	0.998066798	10.2616	2.9462	0.000142987	0.00037819	0.599814005	0.528549041	0.599898657	0.528619959	0.071161049	0.071264965	0.071278699	0.1	0.564044944	0.564181523	0.56418793	0.564259308	0.05	0.2	0.1	0.8	0.9	0.7	0.7	0.5	0.2	0.6	0.1	1	0.26737819	0.267	0.24	0.27	0.5	0
55	0.7943	0.7972	12516	2428	12362	2398	6181	12506.9656	2426.147	0.000718516	0.001345483	0.001396829	0.007200149	0.999278172	0.99923682	9.0344	1.853	0.000718516	0.001396829	0.562875265	0.50657602	0.562924218	0.506601501	0.056701031	0.056299245	0.056322716	0.1	0.534020619	0.534725643	0.534739134	0.534762859	0.05	0.2	0.1	0.8	0.9	0.6	0.8	0.5	0.2	0.6	0.1	1	0.195396829	0.194	0.32	0.18	0.5	0
56	0.8039	0.799	5332	1466	5346	1470	2673	5322.9096	1463.5528	7.62854E-05	0.000137835	0.000177778	0.000646465	0.998295124	0.998330696	9.0904	2.4472	7.62854E-05	0.000177778	0.589957258	0.516837178	0.590008715	0.516916423	0.072727273	0.073120079	0.073092291	0.1	0.553454545	0.553397218	0.553530831	0.553462569	0.05	0.2	0.1	0.8	0.9	0.6	0.7	0.5	0.2	0.6	0.1	1	0.275177778	0.275	0.32	0.27	0.5	0
57	0.7936	0.7912	18010	4214	18292	4280	9146	18005.1124	4212.9534	-0.000406224	-0.000713637	0.00090386	0.003862648	0.999728617	0.999751637	4.8876	1.0466	0.000406224	0.00090386	0.590242824	0.547595231	0.590298859	0.547638636	0.042735043	0.042647593	0.042660223	0.1	0.569230769	0.568919027	0.568824545	0.568968748	0.05	0.2	0.1	0.9	0.8	0.8	0.7	0.5	0.2	0.6	0.1	1	0.23490386	0.234	0.18	0.24	0.5	0
58	0.8019	0.7941	6492	1986	6634	2030	3317	6487.5098	1984.871	-9.30022E-06	-1.6133E-05	1.56768E-05	5.12314E-05	0.999308349	0.999431521	4.4902	1.129	9.30022E-06	1.56768E-05	0.60742598	0.545216714	0.60753745	0.545289462	0.062091503	0.062209266	0.062247988	0.1	0.576470588	0.576321347	0.576461288	0.576413456	0.05	0.2	0.1	0.9	0.8	0.8	0.6	0.5	0.2	0.6	0.1	1	0.306015677	0.306	0.18	0.32	0.5	0
59	0.7943	0.7909	15564	3782	15630	3798	7815	15554.7612	3779.5556	4.80039E-05	8.64071E-05	0.000705937	0.002905092	0.999406399	0.999353675	9.2388	2.4444	4.80039E-05	0.000705937	0.578172886	0.53312791	0.578212695	0.533171066	0.04526749	0.045044975	0.045041629	0.1	0.555555556	0.555650398	0.55560356	0.555691881	0.05	0.2	0.1	0.9	0.8	0.7	0.7	0.5	0.2	0.6	0.1	1	0.243705937	0.243	0.27	0.24	0.5	0
60	0.7869	0.7808	6070	1912	6148	1936	3074	6063.599	1909.7268	0.000245826	0.00043454	-0.000187866	-0.0005964	0.99894547	0.998811088	6.401	2.2732	0.000245826	0.000187866	0.597091833	0.533972247	0.597164075	0.534042676	0.063492063	0.063119586	0.063121398	0.1	0.565714286	0.56553204	0.565960111	0.565603375	0.05	0.2	0.1	0.9	0.8	0.7	0.6	0.5	0.2	0.6	0.1	1	0.314812134	0.315	0.27	0.32	0.5	0
61	0.7844	0.7815	13924	2506	14034	2526	7017	13907.3626	2503.1654	-8.92379E-05	-0.000159353	0.001593886	0.008854924	0.998805128	0.998868875	16.6374	2.8346	8.92379E-05	0.001593886	0.58731596	0.53239471	0.587379281	0.53244714	0.055555556	0.05492125	0.054932141	0.1	0.56	0.559855335	0.559910762	0.559913211	0.05	0.2	0.1	0.9	0.9	0.8	0.8	0.5	0.2	0.6	0.1	1	0.181593886	0.18	0.18	0.18	0.5	0
62	0.8	0.7902	5548	1448	5656	1476	2828	5544.14	1446.7768	-0.000130676	-0.000228289	0.000391337	0.001499374	0.999304254	0.999155249	3.86	1.2232	0.000130676	0.000391337	0.60858458	0.535796053	0.608715402	0.535905773	0.072796935	0.072788527	0.072809629	0.1	0.572413793	0.572190317	0.572283117	0.572310587	0.05	0.2	0.1	0.9	0.9	0.8	0.7	0.5	0.2	0.6	0.1	1	0.261391337	0.261	0.18	0.27	0.5	0
63	0.7854	0.7862	12160	2298	12096	2286	6048	12151.7046	2296.4856	0.000295878	0.000545038	0.001463641	0.007744132	0.999317813	0.999340992	8.2954	1.5144	0.000295878	0.001463641	0.571961075	0.514570322	0.571987139	0.51459634	0.058201058	0.057390753	0.057390799	0.1	0.542857143	0.543265699	0.543153021	0.54329174	0.05	0.2	0.1	0.9	0.9	0.7	0.8	0.5	0.2	0.6	0.1	1	0.190463641	0.189	0.27	0.18	0.5	0
64	0.7983	0.7933	5216	1408	5260	1420	2630	5209.72	1406.3684	0.000152443	0.00027222	0.000214981	0.000796226	0.998796012	0.998841193	6.28	1.6316	0.000152443	0.000214981	0.597061359	0.523238562	0.597124045	0.523296881	0.074074074	0.073822796	0.073827164	0.1	0.56	0.560149961	0.560152443	0.560210463	0.05	0.2	0.1	0.9	0.9	0.7	0.7	0.5	0.2	0.6	0.1	1	0.270214981	0.27	0.27	0.27	0.5	0
65	0.798	0.789	7602	760	7702	770	3851	7590.024	758.8024	2.35099E-05	4.01878E-05	-3.06414E-05	-0.000306414	0.998424625	0.998424211	11.976	1.1976	2.35099E-05	3.06414E-05	0.635008855	0.53529621	0.63523246	0.535565094	0.1	0.099712645	0.099667365	0.15	0.585	0.585152532	0.58502351	0.585398777	0.05	0.2	0.1	0.8	0.8	0.7	0.7	0.5	0.2	0.6	0.1	0	0.099969359	0.1	0.1	0.1	0.5	0
66	0.7982	0.7846	3948	750	4086	776	2043	3935.0684	747.462	0.000104409	0.000172878	3.07881E-05	0.000162042	0.996724519	0.996616	12.9316	2.538	0.000104409	3.07881E-05	0.653703343	0.554326888	0.654008902	0.554691489	0.1	0.099376454	0.099317412	0.15	0.603947368	0.604015115	0.604051778	0.604350195	0.05	0.2	0.1	0.8	0.8	0.7	0.6	0.5	0.2	0.6	0.1	0	0.190030788	0.19	0.1	0.2	0.5	0
67	0.7894	0.8021	7038	774	6856	754	3428	7027.9362	772.945	-0.000129021	-0.000233618	9.91832E-07	9.01665E-06	0.998570077	0.998636951	10.0638	1.055	0.000129021	9.91832E-07	0.6019889	0.502243078	0.602132524	0.502317172	0.1	0.099745821	0.099815353	0.15	0.552272727	0.552115989	0.552143706	0.552224848	0.05	0.2	0.1	0.8	0.8	0.6	0.7	0.5	0.2	0.6	0.1	0	0.110000992	0.11	0.2	0.1	0.5	0
68	0.7947	0.7867	3802	760	3852	770	1926	3794.863	758.5726	0.000458096	0.00078307	7.12357E-05	0.000356179	0.99812283	0.998121842	7.137	1.4274	0.000458096	7.12357E-05	0.635024568	0.535157975	0.635278064	0.535396801	0.1	0.099866594	0.099881262	0.15	0.585	0.585091272	0.585458096	0.585337433	0.05	0.2	0.1	0.8	0.8	0.6	0.6	0.5	0.2	0.6	0.1	0	0.200071236	0.2	0.2	0.2	0.5	0
69	0.7958	0.7911	7602	760	7702	770	3851	7588.736	758.6736	0.000159908	0.000273346	4.48715E-05	0.000448715	0.998255196	0.998254737	13.264	1.3264	0.000159908	4.48715E-05	0.635066807	0.535134578	0.635333847	0.535335871	0.1	0.099932229	0.099997976	0.15	0.585	0.585100693	0.585159908	0.585334859	0.05	0.2	0.1	0.8	0.9	0.7	0.8	0.5	0.2	0.6	0.1	0	0.100044871	0.1	0.1	0.1	0.5	0
70	0.7943	0.78	3948	750	4086	776	2043	3935.5694	747.5778	1.48728E-06	2.4626E-06	7.90504E-05	0.000416055	0.996851418	0.9967704	12.4306	2.4222	1.48728E-06	7.90504E-05	0.653734498	0.554090959	0.653997638	0.554388759	0.1	0.099643539	0.099608878	0.15	0.603947368	0.603912729	0.603948856	0.604193199	0.05	0.2	0.1	0.8	0.9	0.7	0.7	0.5	0.2	0.6	0.1	0	0.19007905	0.19	0.1	0.2	0.5	0
71	0.7862	0.7965	7038	774	6856	754	3428	7027.71	772.9202	-2.28441E-05	-4.13637E-05	4.13069E-05	0.000375517	0.998537937	0.99860491	10.29	1.0798	2.28441E-05	4.13069E-05	0.602150158	0.502785052	0.602251478	0.502923562	0.1	0.099365107	0.099327916	0.15	0.552272727	0.552467605	0.552249883	0.55258752	0.05	0.2	0.1	0.8	0.9	0.6	0.8	0.5	0.2	0.6	0.1	0	0.110041307	0.11	0.2	0.1	0.5	0
72	0.7913	0.785	3800	760	3850	770	1925	3794.278	758.8556	-7.23907E-05	-0.000123745	3.32987E-05	0.000166494	0.998494211	0.998494211	5.722	1.1444	7.23907E-05	3.32987E-05	0.634776758	0.534946528	0.635042263	0.535175646	0.1	0.099830229	0.099866617	0.15	0.585	0.584861643	0.584927609	0.585108954	0.05	0.2	0.1	0.8	0.9	0.6	0.7	0.5	0.2	0.6	0.1	0	0.200033299	0.2	0.2	0.2	0.5	0
73	0.7937	0.7889	7602	760	7702	770	3851	7589.53	758.753	8.37233E-05	0.000143117	-8.10179E-06	-8.10179E-05	0.998359642	0.998359211	12.47	1.247	8.37233E-05	8.10179E-06	0.634985917	0.534925884	0.635203244	0.535132889	0.1	0.100060032	0.100070355	0.15	0.585	0.5849559	0.585083723	0.585168066	0.05	0.2	0.1	0.9	0.8	0.8	0.7	0.5	0.2	0.6	0.1	0	0.099991898	0.1	0.1	0.1	0.5	0
74	0.7941	0.778	3948	750	4086	776	2043	3935.2164	747.487	0.000176388	0.000292058	6.39256E-05	0.000336451	0.996762006	0.996649333	12.7836	2.513	0.000176388	6.39256E-05	0.654216717	0.554213541	0.654455591	0.554599916	0.1	0.100003175	0.099855675	0.15	0.603947368	0.604215129	0.604123756	0.604527754	0.05	0.2	0.1	0.9	0.8	0.8	0.6	0.5	0.2	0.6	0.1	0	0.190063926	0.19	0.1	0.2	0.5	0
75	0.7848	0.7949	7038	774	6856	754	3428	7027.7584	772.9256	-9.26837E-05	-0.000167822	-4.24154E-05	-0.000385595	0.998544814	0.998611886	10.2416	1.0744	9.26837E-05	4.24154E-05	0.601922665	0.502273947	0.602111871	0.502365095	0.1	0.099648718	0.099746776	0.15	0.552272727	0.552098306	0.552180044	0.552238483	0.05	0.2	0.1	0.9	0.8	0.7	0.7	0.5	0.2	0.6	0.1	0	0.109957585	0.11	0.2	0.1	0.5	0
76	0.7945	0.7886	3802	760	3852	770	1926	3796.524	758.9048	-0.000197476	-0.000337567	7.18069E-05	0.000359034	0.998559705	0.998558947	5.476	1.0952	0.000197476	7.18069E-05	0.6351825	0.535052049	0.635413145	0.535295038	0.1	0.100130451	0.100118107	0.15	0.585	0.585117274	0.584802524	0.585354092	0.05	0.2	0.1	0.9	0.8	0.7	0.6	0.5	0.2	0.6	0.1	0	0.200071807	0.2	0.2	0.2	0.5	0
77	0.7885	0.7846	7602	760	7702	770	3851	7590.438	758.8438	-8.53078E-05	-0.000145825	6.15165E-05	0.000615165	0.998479084	0.998478684	11.562	1.1562	8.53078E-05	6.15165E-05	0.634862163	0.535220302	0.635150489	0.535443794	0.1	0.099641861	0.099706695	0.15	0.585	0.585041232	0.584914692	0.585297142	0.05	0.2	0.1	0.9	0.9	0.8	0.8	0.5	0.2	0.6	0.1	0	0.100061516	0.1	0.1	0.1	0.5	0
78	0.8029	0.7882	3948	750	4086	776	2043	3935.8862	747.6388	-0.000104201	-0.000172534	0.000101224	0.000532756	0.996931662	0.996851733	12.1138	2.3612	0.000104201	0.000101224	0.654112011	0.553775559	0.654446026	0.554003497	0.1	0.100336451	0.100442528	0.15	0.603947368	0.603943785	0.603843167	0.604224761	0.05	0.2	0.1	0.9	0.9	0.8	0.7	0.5	0.2	0.6	0.1	0	0.190101224	0.19	0.1	0.2	0.5	0
79	0.7904	0.7978	7038	774	6856	754	3428	7026.9612	772.838	0.000270512	0.000489815	2.56709E-06	2.33372E-05	0.998431543	0.998498708	11.0388	1.162	0.000270512	2.56709E-06	0.602485437	0.502206891	0.602664212	0.502390072	0.1	0.100278546	0.100274141	0.15	0.552272727	0.552346164	0.552543239	0.552527142	0.05	0.2	0.1	0.9	0.9	0.7	0.8	0.5	0.2	0.6	0.1	0	0.110002567	0.11	0.2	0.1	0.5	0
80	0.7927	0.7895	3800	760	3850	770	1925	3794.86	758.972	-0.000172778	-0.000295347	1.95325E-05	9.76623E-05	0.998647368	0.998647368	5.14	1.028	0.000172778	1.95325E-05	0.635206571	0.534988755	0.635363164	0.5352143	0.1	0.100217816	0.100148864	0.15	0.585	0.585097663	0.584827222	0.585288732	0.05	0.2	0.1	0.9	0.9	0.7	0.7	0.5	0.2	0.6	0.1	0	0.200019532	0.2	0.2	0.2	0.5	0
81	0.7963	0.789	18284	4388	18518	4444	9259	18282.4448	4387.509	-0.000189598	-0.000324099	0.000774857	0.00322857	0.999914942	0.999888104	1.5552	0.491	0.000189598	0.000774857	0.60563813	0.564104	0.605689361	0.56413334	0.041666667	0.04153413	0.041556021	0.15	0.585	0.584871065	0.584810402	0.58491135	0.05	0.2	0.1	0.8	0.8	0.7	0.7	0.5	0.2	0.6	0.1	1	0.240774857	0.24	0.24	0.24	0.5	0
82	0.8007	0.7898	6540	2040	6694	2088	3347	6533.0852	2037.998	-3.52449E-05	-5.93118E-05	-6.63878E-05	-0.000212781	0.998942691	0.999018627	6.9148	2.002	3.52449E-05	6.63878E-05	0.624704522	0.563658343	0.624824733	0.563714099	0.060897436	0.061046179	0.061110634	0.15	0.594230769	0.594181432	0.594195524	0.594269416	0.05	0.2	0.1	0.8	0.8	0.7	0.6	0.5	0.2	0.6	0.1	1	0.311933612	0.312	0.24	0.32	0.5	0
83	0.7937	0.7952	15734	3902	15702	3894	7851	15726.6748	3899.9538	8.76665E-05	0.000152892	0.000652987	0.002633012	0.999534435	0.999475602	7.3252	2.0462	8.76665E-05	0.000652987	0.595653341	0.551391415	0.59569112	0.551434715	0.044354839	0.044261926	0.044256405	0.15	0.573387097	0.573522378	0.573474763	0.573562917	0.05	0.2	0.1	0.8	0.8	0.6	0.7	0.5	0.2	0.6	0.1	1	0.248652987	0.248	0.32	0.24	0.5	0
84	0.7983	0.7935	6094	1950	6170	1974	3085	6087.847	1947.7522	6.1785E-05	0.000105615	-0.000237601	-0.000742504	0.998990318	0.998847282	6.153	2.2478	6.1785E-05	0.000237601	0.616426076	0.553584332	0.616507634	0.553663199	0.0625	0.062841744	0.062844435	0.15	0.585	0.585005204	0.585061785	0.585085417	0.05	0.2	0.1	0.8	0.8	0.6	0.6	0.5	0.2	0.6	0.1	1	0.319762399	0.32	0.32	0.32	0.5	0
85	0.7872	0.7882	14280	2656	14248	2650	7124	14264.0326	2652.9118	0.000362953	0.000632998	0.001519666	0.008170247	0.998881835	0.998837274	15.9674	3.0882	0.000362953	0.001519666	0.600212419	0.547171567	0.600269651	0.547235492	0.053763441	0.053040853	0.05303416	0.15	0.573387097	0.573691993	0.573750049	0.573752571	0.05	0.2	0.1	0.8	0.9	0.7	0.8	0.5	0.2	0.6	0.1	1	0.187519666	0.186	0.24	0.18	0.5	0
86	0.7977	0.7883	5618	1500	5716	1526	2858	5610.18	1497.655	-0.00020379	-0.000345966	0.000413366	0.001548187	0.998608046	0.998436667	7.82	2.345	0.00020379	0.000413366	0.62456859	0.553455049	0.624746664	0.553568122	0.071161049	0.07111354	0.071178542	0.15	0.589044944	0.589011819	0.588841154	0.589157393	0.05	0.2	0.1	0.8	0.9	0.7	0.7	0.5	0.2	0.6	0.1	1	0.267413366	0.267	0.24	0.27	0.5	0
87	0.7873	0.7932	12404	2406	12166	2360	6083	12389.3916	2403.345	0.000470498	0.000841648	0.001410636	0.007271321	0.998822283	0.998896509	14.6084	2.655	0.000470498	0.001410636	0.587769044	0.53151057	0.587822794	0.531558279	0.056701031	0.056258473	0.056264515	0.15	0.559020619	0.559639807	0.559491117	0.559690536	0.05	0.2	0.1	0.8	0.9	0.6	0.8	0.5	0.2	0.6	0.1	1	0.195410636	0.194	0.32	0.18	0.5	0
88	0.7935	0.792	5260	1446	5280	1452	2640	5251.2062	1443.8296	0.000168152	0.000290693	0.000153902	0.000559642	0.998328175	0.998499032	8.7938	2.1704	0.000168152	0.000153902	0.614733899	0.542325992	0.614866617	0.542430883	0.072727273	0.072407907	0.072435734	0.15	0.578454545	0.578529946	0.578622698	0.57864875	0.05	0.2	0.1	0.8	0.9	0.6	0.7	0.5	0.2	0.6	0.1	1	0.275153902	0.275	0.32	0.27	0.5	0
89	0.8007	0.7925	17710	4144	18130	4242	9065	17704.4002	4142.6026	-0.000270998	-0.000456048	0.000852035	0.003641176	0.999683806	0.99966279	5.5998	1.3974	0.000270998	0.000852035	0.615380351	0.572693958	0.615441029	0.572725457	0.042735043	0.042686393	0.042715572	0.15	0.594230769	0.594037155	0.593959771	0.594083243	0.05	0.2	0.1	0.9	0.8	0.8	0.7	0.5	0.2	0.6	0.1	1	0.234852035	0.234	0.18	0.24	0.5	0
90	0.8022	0.7858	6374	1950	6590	2016	3295	6370.2856	1948.9948	-0.000213418	-0.000354827	2.49469E-05	8.15258E-05	0.999417258	0.999484513	3.7144	1.0052	0.000213418	2.49469E-05	0.632368558	0.570192453	0.632442446	0.57025543	0.062091503	0.062176105	0.062187016	0.15	0.601470588	0.601280506	0.601257171	0.601348938	0.05	0.2	0.1	0.9	0.8	0.8	0.6	0.5	0.2	0.6	0.1	1	0.306024947	0.306	0.18	0.32	0.5	0
91	0.7933	0.789	15350	3730	15458	3756	7729	15340.6126	3727.5228	6.80952E-06	1.17293E-05	0.000804554	0.003310923	0.999388443	0.999335871	9.3874	2.4772	6.80952E-06	0.000804554	0.603157005	0.558075993	0.603196388	0.558130748	0.04526749	0.045081013	0.04506564	0.15	0.580555556	0.580616499	0.580562365	0.580663568	0.05	0.2	0.1	0.9	0.8	0.7	0.7	0.5	0.2	0.6	0.1	1	0.243804554	0.243	0.27	0.24	0.5	0
92	0.799	0.7911	5976	1882	6090	1918	3045	5968.396	1879.7398	-0.000142587	-0.00024138	-8.59113E-05	-0.000272734	0.998727577	0.998799044	7.604	2.2602	0.000142587	8.59113E-05	0.62257812	0.558681054	0.622669801	0.558788734	0.063492063	0.063897067	0.063881066	0.15	0.590714286	0.590629587	0.590571699	0.590729268	0.05	0.2	0.1	0.9	0.8	0.7	0.6	0.5	0.2	0.6	0.1	1	0.314914089	0.315	0.27	0.32	0.5	0
93	0.7945	0.7921	13712	2468	13878	2498	6939	13702.4922	2466.2878	-9.40552E-05	-0.000160778	0.001608229	0.008934605	0.999306607	0.99930624	9.5078	1.7122	9.40552E-05	0.001608229	0.612630923	0.557143208	0.612690873	0.557196638	0.055555556	0.055487715	0.055494235	0.15	0.585	0.584887065	0.584905945	0.584943755	0.05	0.2	0.1	0.9	0.9	0.8	0.8	0.5	0.2	0.6	0.1	1	0.181608229	0.18	0.18	0.18	0.5	0
94	0.8025	0.7941	5456	1424	5610	1464	2805	5448.5352	1421.8254	-0.000221673	-0.000371055	0.000395936	0.001516996	0.998631818	0.998472893	7.4648	2.1746	0.000221673	0.000395936	0.633739938	0.560590566	0.63382758	0.560700087	0.072796935	0.073149372	0.073127493	0.15	0.597413793	0.597165252	0.59719212	0.597263833	0.05	0.2	0.1	0.9	0.9	0.8	0.7	0.5	0.2	0.6	0.1	1	0.261395936	0.261	0.18	0.27	0.5	0
95	0.7907	0.7936	12032	2274	11926	2254	5963	12014.4386	2270.545	0.000368867	0.000649577	0.001486785	0.007866588	0.998540442	0.998480651	17.5614	3.455	0.000368867	0.001486785	0.597284542	0.539295027	0.597338883	0.539375861	0.058201058	0.057989515	0.057963022	0.15	0.567857143	0.568289784	0.56822601	0.568357372	0.05	0.2	0.1	0.9	0.9	0.7	0.8	0.5	0.2	0.6	0.1	1	0.190486785	0.189	0.27	0.18	0.5	0
96	0.7919	0.7887	5142	1388	5200	1404	2600	5132.2418	1385.4482	0.000269847	0.000461276	0.000150923	0.000558974	0.998102256	0.998161527	9.7582	2.5518	0.000269847	0.000150923	0.62227015	0.548150312	0.622369653	0.548267408	0.074074074	0.074119839	0.074102245	0.15	0.585	0.585210231	0.585269847	0.58531853	0.05	0.2	0.1	0.9	0.9	0.7	0.7	0.5	0.2	0.6	0.1	1	0.270150923	0.27	0.27	0.27	0.5	0
97	0.7983	0.8013	7842	784	7742	774	3871	7817.998	781.5998	3.92339E-05	7.92604E-05	-1.6094E-05	-0.00016094	0.996939301	0.99693852	24.002	2.4002	3.92339E-05	1.6094E-05	0.545308896	0.445062064	0.545228986	0.445044758	0.1	0.100246832	0.100184228	0.05	0.495	0.49518548	0.495039234	0.495136872	0.05	0.2	0.2	0.8	0.8	0.7	0.7	0.5	0.2	0.6	0.1	0	0.099983906	0.1	0.1	0.1	0.5	0
98	0.8016	0.7994	4334	780	4346	782	2173	4326.732	778.6138	5.10146E-05	9.61532E-05	0.000114128	0.000634044	0.998323027	0.998222821	7.268	1.3862	5.10146E-05	0.000114128	0.580771607	0.480645563	0.580879615	0.480728443	0.1	0.100126044	0.100151172	0.05	0.530555556	0.530708585	0.53060657	0.530804029	0.05	0.2	0.2	0.8	0.8	0.7	0.6	0.5	0.2	0.6	0.1	0	0.180114128	0.18	0.1	0.2	0.5	0
99	0.8009	0.8152	6434	772	6218	746	3109	6424.9026	770.8288	-6.74652E-06	-1.52751E-05	-2.75008E-05	-0.000229173	0.998586043	0.998482902	9.0974	1.1712	6.74652E-06	2.75008E-05	0.491650402	0.391451362	0.491517729	0.391328992	0.1	0.10019904	0.100188737	0.05	0.441666667	0.441550882	0.44165992	0.441423361	0.05	0.2	0.2	0.8	0.8	0.6	0.7	0.5	0.2	0.6	0.1	0	0.119972499	0.12	0.2	0.1	0.5	0
100	0.7975	0.8003	3922	784	3872	774	1936	3909.743	781.5486	-0.000177763	-0.000359116	0.00022438	0.001121901	0.996874809	0.996873214	12.257	2.4514	0.000177763	0.00022438	0.544774012	0.444894443	0.544791321	0.444938523	0.1	0.099879569	0.099852798	0.05	0.495	0.494834228	0.494822237	0.494864922	0.05	0.2	0.2	0.8	0.8	0.6	0.6	0.5	0.2	0.6	0.1	0	0.20022438	0.2	0.2	0.2	0.5	0
101	0.8	0.8022	7842	784	7742	774	3871	7817.93	781.593	-0.00017897	-0.000361555	3.52622E-05	0.000352622	0.99693063	0.996929847	24.07	2.407	0.00017897	3.52622E-05	0.544797353	0.445161933	0.54478939	0.44515032	0.1	0.09963542	0.09963907	0.05	0.495	0.494979643	0.49482103	0.494969855	0.05	0.2	0.2	0.8	0.9	0.7	0.8	0.5	0.2	0.6	0.1	0	0.100035262	0.1	0.1	0.1	0.5	0
102	0.8056	0.804	4334	780	4346	782	2173	4326.974	778.68	-0.000219665	-0.000414027	8.30189E-05	0.000461216	0.998378865	0.998307692	7.026	1.32	0.000219665	8.30189E-05	0.580448044	0.48007308	0.580540277	0.480153202	0.1	0.100374964	0.100387076	0.05	0.530555556	0.530260562	0.530335891	0.530346739	0.05	0.2	0.2	0.8	0.9	0.7	0.7	0.5	0.2	0.6	0.1	0	0.180083019	0.18	0.1	0.2	0.5	0
103	0.7933	0.8063	6434	772	6218	746	3109	6424.6866	770.8032	7.98554E-06	1.80805E-05	3.02348E-06	2.51957E-05	0.998552471	0.998449741	9.3134	1.1968	7.98554E-06	3.02348E-06	0.491578651	0.391298047	0.491382162	0.391132036	0.1	0.100280604	0.100250126	0.05	0.441666667	0.441438349	0.441674652	0.441257099	0.05	0.2	0.2	0.8	0.9	0.6	0.8	0.5	0.2	0.6	0.1	0	0.120003023	0.12	0.2	0.1	0.5	0
104	0.8023	0.8065	3920	784	3870	774	1935	3907.623	781.5246	-0.00030143	-0.00060895	1.37984E-05	6.89922E-05	0.996842602	0.996842602	12.377	2.4754	0.00030143	1.37984E-05	0.544985487	0.444892753	0.544964216	0.444837702	0.1	0.100092734	0.100126514	0.05	0.495	0.49493912	0.49469857	0.494900959	0.05	0.2	0.2	0.8	0.9	0.6	0.7	0.5	0.2	0.6	0.1	0	0.200013798	0.2	0.2	0.2	0.5	0
105	0.7958	0.7986	7842	784	7742	774	3871	7817.99	781.599	-3.05537E-05	-6.17247E-05	4.46913E-06	4.46913E-05	0.996938281	0.9969375	24.01	2.401	3.05537E-05	4.46913E-06	0.544802355	0.444923377	0.544816774	0.444908399	0.1	0.099878978	0.099908375	0.05	0.495	0.494862866	0.494969446	0.494862586	0.05	0.2	0.2	0.9	0.8	0.8	0.7	0.5	0.2	0.6	0.1	0	0.100004469	0.1	0.1	0.1	0.5	0
106	0.8071	0.8066	4334	780	4346	782	2173	4327.0986	778.6806	-8.89859E-05	-0.000167722	9.49839E-05	0.000527688	0.998407614	0.998308462	6.9014	1.3194	8.89859E-05	9.49839E-05	0.580613438	0.480174005	0.580690022	0.480262228	0.1	0.100439432	0.100427794	0.05	0.530555556	0.530393722	0.53046657	0.530476125	0.05	0.2	0.2	0.9	0.8	0.8	0.6	0.5	0.2	0.6	0.1	0	0.180094984	0.18	0.1	0.2	0.5	0
107	0.7898	0.8055	6434	772	6218	746	3109	6424.5842	770.8676	0.000190665	0.000431695	-4.12351E-05	-0.000343626	0.998536556	0.998533161	9.4158	1.1324	0.000190665	4.12351E-05	0.491390695	0.391556424	0.491257364	0.39137989	0.1	0.09983427	0.099877474	0.05	0.441666667	0.44147356	0.441857332	0.441318627	0.05	0.2	0.2	0.9	0.8	0.7	0.7	0.5	0.2	0.6	0.1	0	0.119958765	0.12	0.2	0.1	0.5	0
108	0.7996	0.8037	3922	784	3872	774	1936	3909.98	781.596	0.000122334	0.00024714	0.000175671	0.000878357	0.996935237	0.996933673	12.02	2.404	0.000122334	0.000175671	0.545184723	0.445043683	0.54518198	0.445045263	0.1	0.10014104	0.100136717	0.05	0.495	0.495114203	0.495122334	0.495113621	0.05	0.2	0.2	0.9	0.8	0.7	0.6	0.5	0.2	0.6	0.1	0	0.200175671	0.2	0.2	0.2	0.5	0
109	0.7975	0.8018	7842	784	7742	774	3871	7818.142	781.6142	-6.8059E-05	-0.000137493	8.76518E-05	0.000876518	0.996957664	0.996956888	23.858	2.3858	6.8059E-05	8.76518E-05	0.544823219	0.444787748	0.544766832	0.444782232	0.1	0.100035472	0.099984599	0.05	0.495	0.494805484	0.494931941	0.494774532	0.05	0.2	0.2	0.9	0.9	0.8	0.8	0.5	0.2	0.6	0.1	0	0.100087652	0.1	0.1	0.1	0.5	0
110	0.8103	0.807	4334	780	4346	782	2173	4326.7896	778.6462	0.000160949	0.000303359	0.000165347	0.000918597	0.998336317	0.998264359	7.2104	1.3538	0.000160949	0.000165347	0.580879937	0.479851118	0.580970818	0.479905421	0.1	0.101028819	0.101065397	0.05	0.530555556	0.530365527	0.530716505	0.530438119	0.05	0.2	0.2	0.9	0.9	0.8	0.7	0.5	0.2	0.6	0.1	0	0.180165347	0.18	0.1	0.2	0.5	0
111	0.7952	0.8064	6434	772	6218	746	3109	6423.8748	770.7834	2.70782E-05	6.1309E-05	3.61853E-05	0.000301544	0.998426298	0.998424093	10.1252	1.2166	2.70782E-05	3.61853E-05	0.491471591	0.391589187	0.491320909	0.39152652	0.1	0.099882404	0.099794389	0.05	0.441666667	0.441530389	0.441693745	0.441423715	0.05	0.2	0.2	0.9	0.9	0.7	0.8	0.5	0.2	0.6	0.1	0	0.120036185	0.12	0.2	0.1	0.5	0
112	0.8048	0.8074	3920	784	3870	774	1935	3907.992	781.5984	3.03129E-05	6.12381E-05	3.20413E-05	0.000160207	0.996936735	0.996936735	12.008	2.4016	3.03129E-05	3.20413E-05	0.545189308	0.444907774	0.545153161	0.444879663	0.1	0.100281534	0.100273497	0.05	0.495	0.495048541	0.495030313	0.495016412	0.05	0.2	0.2	0.9	0.9	0.7	0.7	0.5	0.2	0.6	0.1	0	0.200032041	0.2	0.2	0.2	0.5	0
113	0.8023	0.8075	18834	4520	18602	4464	9301	18822.9416	4517.2686	-8.04944E-05	-0.000162615	0.000781733	0.003257221	0.999412849	0.999395708	11.0584	2.7314	8.04944E-05	0.000781733	0.515734608	0.474071511	0.515752288	0.474065567	0.041666667	0.041663097	0.041686721	0.05	0.495	0.494903059	0.494919506	0.494908927	0.05	0.2	0.2	0.8	0.8	0.7	0.7	0.5	0.2	0.6	0.1	1	0.240781733	0.24	0.24	0.24	0.5	0
114	0.7977	0.7984	7356	2236	7316	2224	3658	7350.5674	2234.3286	-0.000318213	-0.000621701	4.7895E-05	0.000157549	0.999261474	0.999252504	5.4326	1.6714	0.000318213	4.7895E-05	0.541137873	0.482080352	0.541157721	0.48209298	0.059210526	0.059057521	0.059064741	0.05	0.511842105	0.511609113	0.511523892	0.511625351	0.05	0.2	0.2	0.8	0.8	0.7	0.6	0.5	0.2	0.6	0.1	1	0.304047895	0.304	0.24	0.32	0.5	0
115	0.7939	0.8009	13916	3562	13634	3490	6817	13906.213	3559.751	-6.86587E-05	-0.000144545	0.000515564	0.002013922	0.999296709	0.999368613	9.787	2.249	6.86587E-05	0.000515564	0.498350819	0.451842396	0.498349002	0.451812423	0.046875	0.046508423	0.04653658	0.05	0.475	0.475096607	0.474931341	0.475080712	0.05	0.2	0.2	0.8	0.8	0.6	0.7	0.5	0.2	0.6	0.1	1	0.256515564	0.256	0.32	0.24	0.5	0
116	0.8025	0.8061	6276	2008	6202	1984	3101	6269.426	2005.838	-0.000212369	-0.000429029	-0.000211416	-0.000660674	0.998952518	0.998923307	6.574	2.162	0.000212369	0.000211416	0.52636812	0.463667615	0.526374883	0.463680376	0.0625	0.062700505	0.062694507	0.05	0.495	0.495017867	0.494787631	0.495027629	0.05	0.2	0.2	0.8	0.8	0.6	0.6	0.5	0.2	0.6	0.1	1	0.319788584	0.32	0.32	0.32	0.5	0
117	0.7957	0.8044	15022	2884	14720	2826	7360	15016.7258	2882.9852	0.000303209	0.000638335	0.001436766	0.007483158	0.999648902	0.999648128	5.2742	1.0148	0.000303209	0.001436766	0.501259785	0.449482528	0.501231396	0.449479575	0.052083333	0.051777258	0.051751821	0.05	0.475	0.475371157	0.475303209	0.475355486	0.05	0.2	0.2	0.8	0.9	0.7	0.8	0.5	0.2	0.6	0.1	1	0.193436766	0.192	0.24	0.18	0.5	0
118	0.8047	0.8085	6388	1686	6334	1672	3167	6383.1168	1684.7944	-5.93644E-05	-0.000118192	0.00028456	0.001077877	0.999235567	0.999284935	4.8832	1.2056	5.93644E-05	0.00028456	0.536087069	0.467901037	0.536086523	0.467889276	0.068181818	0.068186032	0.068197247	0.05	0.502272727	0.501994053	0.502213363	0.5019879	0.05	0.2	0.2	0.8	0.9	0.7	0.7	0.5	0.2	0.6	0.1	1	0.26428456	0.264	0.24	0.27	0.5	0
119	0.7877	0.8017	11222	2334	10896	2266	5448	11220.2942	2333.6018	0.000698099	0.00154473	0.001235261	0.005938753	0.999847995	0.999829392	1.7058	0.3982	0.000698099	0.001235261	0.481230356	0.42421461	0.481199957	0.424183725	0.057692308	0.057015747	0.057016233	0.05	0.451923077	0.452722483	0.452621176	0.452691841	0.05	0.2	0.2	0.8	0.9	0.6	0.8	0.5	0.2	0.6	0.1	1	0.209235261	0.208	0.32	0.18	0.5	0
120	0.7937	0.7971	5486	1536	5394	1510	2697	5476.6346	1533.258	0.000187026	0.000386761	-3.32963E-05	-0.000118915	0.998292855	0.998214844	9.3654	2.742	0.000187026	3.32963E-05	0.519226972	0.448101117	0.5191931	0.448070789	0.071428571	0.071125855	0.071122312	0.05	0.483571429	0.483664044	0.483758455	0.483631944	0.05	0.2	0.2	0.8	0.9	0.6	0.7	0.5	0.2	0.6	0.1	1	0.279966704	0.28	0.32	0.27	0.5	0
121	0.7991	0.8015	17878	4076	17790	4056	8895	17871.3626	4074.5382	-0.000498911	-0.000974736	0.000959022	0.004206237	0.999628739	0.999641364	6.6374	1.4618	0.000498911	0.000959022	0.533099167	0.489749696	0.533095238	0.48974708	0.043859649	0.043349471	0.043348158	0.05	0.511842105	0.511424432	0.511343194	0.511421159	0.05	0.2	0.2	0.9	0.8	0.8	0.7	0.5	0.2	0.6	0.1	1	0.228959022	0.228	0.18	0.24	0.5	0
122	0.8058	0.8046	7048	2058	7056	2060	3528	7045.29	2056.9484	-0.000575707	-0.001095155	0.000294529	0.001008663	0.999615494	0.999489018	2.71	1.0516	0.000575707	0.000294529	0.556209137	0.494319451	0.556234394	0.494339851	0.061643836	0.061889687	0.061894543	0.05	0.525684932	0.525264294	0.525109225	0.525287123	0.05	0.2	0.2	0.9	0.8	0.8	0.6	0.5	0.2	0.6	0.1	1	0.292294529	0.292	0.18	0.32	0.5	0
123	0.8042	0.8093	13392	3294	13196	3246	6598	13387.621	3293.0226	4.76888E-05	9.78844E-05	0.000681979	0.002772274	0.999673014	0.999703279	4.379	0.9774	4.76888E-05	0.000681979	0.511726621	0.462790914	0.511719543	0.462794381	0.048780488	0.048935707	0.048925162	0.05	0.487195122	0.487258768	0.487242811	0.487256962	0.05	0.2	0.2	0.9	0.8	0.7	0.7	0.5	0.2	0.6	0.1	1	0.246681979	0.246	0.27	0.24	0.5	0
124	0.8036	0.8077	6078	1884	6034	1870	3017	6072.2916	1882.1446	-0.000217197	-0.000429818	4.88896E-05	0.000157708	0.999060809	0.99901518	5.7084	1.8554	0.000217197	4.88896E-05	0.537497172	0.472898068	0.537500698	0.472905318	0.064516129	0.064599104	0.064595381	0.05	0.505322581	0.50519762	0.505105384	0.505203008	0.05	0.2	0.2	0.9	0.8	0.7	0.6	0.5	0.2	0.6	0.1	1	0.31004889	0.31	0.27	0.32	0.5	0
125	0.7939	0.7997	14124	2542	13946	2510	6973	14109.5924	2539.5208	-0.000168279	-0.000339957	0.001613581	0.008964339	0.998979921	0.999024705	14.4076	2.4792	0.000168279	0.001613581	0.522292489	0.467224201	0.522281705	0.467204752	0.055555556	0.055068288	0.055076953	0.05	0.495	0.494758345	0.494831721	0.494743228	0.05	0.2	0.2	0.9	0.9	0.8	0.8	0.5	0.2	0.6	0.1	1	0.181613581	0.18	0.18	0.18	0.5	0
126	0.8025	0.8038	6096	1536	6072	1530	3036	6083.8854	1532.969	-0.00031961	-0.000617178	0.000450659	0.001788328	0.998012697	0.998026693	12.1146	3.031	0.00031961	0.000450659	0.553118515	0.481518186	0.553146355	0.48154716	0.071428571	0.071600329	0.071599195	0.05	0.517857143	0.517318351	0.517537533	0.517346758	0.05	0.2	0.2	0.9	0.9	0.8	0.7	0.5	0.2	0.6	0.1	1	0.252450659	0.252	0.18	0.27	0.5	0
127	0.7863	0.7974	10738	2126	10486	2076	5243	10727.5912	2123.926	0.000707567	0.001518679	0.001382453	0.006982085	0.999030657	0.999024459	10.4088	2.074	0.000707567	0.001382453	0.49676499	0.436650872	0.496739429	0.436598754	0.060606061	0.060114118	0.060140675	0.05	0.465909091	0.466707931	0.466616657	0.466669091	0.05	0.2	0.2	0.9	0.9	0.7	0.8	0.5	0.2	0.6	0.1	1	0.199382453	0.198	0.27	0.18	0.5	0
128	0.7979	0.8029	5290	1428	5230	1412	2615	5286.2142	1426.961	0.000623315	0.001259221	0.000181071	0.000670632	0.999284348	0.999272409	3.7858	1.039	0.000623315	0.000181071	0.532399408	0.458471478	0.532396509	0.458481264	0.074074074	0.07392793	0.073915245	0.05	0.495	0.495435443	0.495623315	0.495438887	0.05	0.2	0.2	0.9	0.9	0.7	0.7	0.5	0.2	0.6	0.1	1	0.270181071	0.27	0.27	0.27	0.5	0
129	0.7871	0.7979	7822	782	7642	764	3821	7806.296	780.4296	-0.000517873	-0.00099591	-4.07485E-05	-0.000407485	0.997992329	0.997991816	15.704	1.5704	0.000517873	4.07485E-05	0.569540441	0.470072094	0.569626862	0.470141163	0.1	0.099468347	0.099485699	0.1	0.52	0.519806268	0.519482127	0.519884012	0.05	0.2	0.2	0.8	0.8	0.7	0.7	0.5	0.2	0.6	0.1	0	0.099959252	0.1	0.1	0.1	0.5	0
130	0.8089	0.8059	4302	774	4324	778	2162	4289.712	771.9406	-0.000337713	-0.000607884	6.43848E-05	0.000357693	0.997143654	0.997339276	12.288	2.0594	0.000337713	6.43848E-05	0.605617818	0.50516476	0.605761984	0.505292114	0.1	0.100453058	0.10046987	0.1	0.555555556	0.555391289	0.555217842	0.555527049	0.05	0.2	0.2	0.8	0.8	0.7	0.6	0.5	0.2	0.6	0.1	0	0.180064385	0.18	0.1	0.2	0.5	0
131	0.793	0.8155	6502	780	6068	728	3034	6484.7334	778.017	4.30515E-05	9.22531E-05	-9.88794E-07	-8.23995E-06	0.997344417	0.997457692	17.2666	1.983	4.30515E-05	9.88794E-07	0.517023097	0.416823452	0.516977855	0.416772122	0.1	0.100199646	0.100205732	0.1	0.466666667	0.466923274	0.466709718	0.466874988	0.05	0.2	0.2	0.8	0.8	0.6	0.7	0.5	0.2	0.6	0.1	0	0.119999011	0.12	0.2	0.1	0.5	0
132	0.7997	0.8069	3912	782	3822	764	1911	3903.837	780.3674	-0.000134979	-0.000259575	6.71376E-05	0.000335688	0.997913344	0.997912276	8.163	1.6326	0.000134979	6.71376E-05	0.569985212	0.469791691	0.57003201	0.469802049	0.1	0.10019352	0.100229961	0.1	0.52	0.519888452	0.519865021	0.519917029	0.05	0.2	0.2	0.8	0.8	0.6	0.6	0.5	0.2	0.6	0.1	0	0.200067138	0.2	0.2	0.2	0.5	0
133	0.7997	0.8128	7822	782	7642	764	3821	7805.49	780.349	0.000154299	0.00029673	-6.72599E-06	-6.72599E-05	0.997889287	0.997888747	16.51	1.651	0.000154299	6.72599E-06	0.570368601	0.469671209	0.57046587	0.469796652	0.1	0.100697392	0.100669219	0.1	0.52	0.520019905	0.520154299	0.520131261	0.05	0.2	0.2	0.8	0.9	0.7	0.8	0.5	0.2	0.6	0.1	0	0.099993274	0.1	0.1	0.1	0.5	0
134	0.801	0.7955	4300	774	4324	778	2162	4288.2834	771.724	0.000214797	0.000386634	0.000102544	0.000569689	0.997275209	0.997059432	11.7166	2.276	0.000214797	0.000102544	0.605591874	0.505264109	0.6056931	0.505372958	0.1	0.100327766	0.100320142	0.1	0.555555556	0.555427991	0.555770352	0.555533029	0.05	0.2	0.2	0.8	0.9	0.7	0.7	0.5	0.2	0.6	0.1	0	0.180102544	0.18	0.1	0.2	0.5	0
135	0.7913	0.8179	6502	780	6068	728	3034	6484.2332	777.9574	-0.000161392	-0.00034584	7.61371E-06	6.34476E-05	0.997267487	0.997381282	17.7668	2.0426	0.000161392	7.61371E-06	0.516642592	0.416602542	0.516527836	0.416438419	0.1	0.10004005	0.100089417	0.1	0.466666667	0.466622567	0.466505275	0.466483128	0.05	0.2	0.2	0.8	0.9	0.6	0.8	0.5	0.2	0.6	0.1	0	0.120007614	0.12	0.2	0.1	0.5	0
136	0.7981	0.8082	3910	782	3820	764	1910	3901.571	780.3142	-4.31257E-05	-8.29341E-05	3.6911E-05	0.000184555	0.997844246	0.997844246	8.429	1.6858	4.31257E-05	3.6911E-05	0.570264678	0.470093892	0.570313245	0.470097378	0.1	0.100170785	0.100215867	0.1	0.52	0.520179285	0.519956874	0.520205311	0.05	0.2	0.2	0.8	0.9	0.6	0.7	0.5	0.2	0.6	0.1	0	0.200036911	0.2	0.2	0.2	0.5	0
137	0.7976	0.8028	7822	782	7642	764	3821	7805.858	780.3858	-0.000141149	-0.000271441	4.10887E-05	0.000410887	0.997936333	0.997935806	16.142	1.6142	0.000141149	4.10887E-05	0.570394927	0.469962016	0.570407608	0.470009459	0.1	0.100432911	0.100398148	0.1	0.52	0.520178471	0.519858851	0.520208533	0.05	0.2	0.2	0.9	0.8	0.8	0.7	0.5	0.2	0.6	0.1	0	0.100041089	0.1	0.1	0.1	0.5	0
138	0.8066	0.8015	4302	774	4324	778	2162	4288.7796	771.7722	-3.42439E-05	-6.1639E-05	4.85661E-05	0.000269812	0.996926918	0.997121705	13.2204	2.2278	3.42439E-05	4.85661E-05	0.60584087	0.505130126	0.605995257	0.505238173	0.1	0.100710745	0.100757084	0.1	0.555555556	0.555485498	0.555521312	0.555616715	0.05	0.2	0.2	0.9	0.8	0.8	0.6	0.5	0.2	0.6	0.1	0	0.180048566	0.18	0.1	0.2	0.5	0
139	0.7962	0.8225	6500	780	6068	728	3034	6484.2608	778.0224	2.60853E-05	5.5897E-05	-3.47726E-05	-0.000289771	0.997578585	0.997464615	15.7392	1.9776	2.60853E-05	3.47726E-05	0.51727856	0.41636561	0.517246788	0.41629384	0.1	0.10091295	0.100952948	0.1	0.466666667	0.466822085	0.466692752	0.466770314	0.05	0.2	0.2	0.9	0.8	0.7	0.7	0.5	0.2	0.6	0.1	0	0.119965227	0.12	0.2	0.1	0.5	0
140	0.7895	0.7957	3912	782	3822	764	1911	3903.696	780.3392	-0.000289926	-0.00055755	3.31763E-05	0.000165882	0.997877301	0.997876215	8.304	1.6608	0.000289926	3.31763E-05	0.569494816	0.470032331	0.569628646	0.470140549	0.1	0.099462485	0.099488097	0.1	0.52	0.519763574	0.519710074	0.519884597	0.05	0.2	0.2	0.9	0.8	0.7	0.6	0.5	0.2	0.6	0.1	0	0.200033176	0.2	0.2	0.2	0.5	0
141	0.796	0.8053	7822	782	7642	764	3821	7805.136	780.3136	-0.000118145	-0.000227201	0.000102539	0.001025386	0.99784403	0.997843478	16.864	1.6864	0.000118145	0.000102539	0.569747618	0.470360004	0.569760266	0.470350736	0.1	0.099387614	0.09940953	0.1	0.52	0.520053811	0.519881855	0.520055501	0.05	0.2	0.2	0.9	0.9	0.8	0.8	0.5	0.2	0.6	0.1	0	0.100102539	0.1	0.1	0.1	0.5	0
142	0.8025	0.8007	4300	774	4324	778	2162	4289.0262	771.8584	-0.000200476	-0.000360857	6.21184E-05	0.000345102	0.997447953	0.997233075	10.9738	2.1416	0.000200476	6.21184E-05	0.606024834	0.505234095	0.606194929	0.505394508	0.1	0.100790739	0.100800421	0.1	0.555555556	0.555629465	0.555355079	0.555794719	0.05	0.2	0.2	0.9	0.9	0.8	0.7	0.5	0.2	0.6	0.1	0	0.180062118	0.18	0.1	0.2	0.5	0
143	0.7875	0.8103	6500	780	6068	728	3034	6484.436	778.0432	-1.7086E-05	-3.66129E-05	-7.44891E-06	-6.20743E-05	0.997605538	0.997491282	15.564	1.9568	1.7086E-05	7.44891E-06	0.516994622	0.416709082	0.516961224	0.416629889	0.1	0.10028554	0.100331334	0.1	0.466666667	0.466851852	0.466649581	0.466795557	0.05	0.2	0.2	0.9	0.9	0.7	0.8	0.5	0.2	0.6	0.1	0	0.119992551	0.12	0.2	0.1	0.5	0
144	0.7932	0.798	3910	782	3820	764	1910	3901.92	780.384	-5.43822E-06	-1.04581E-05	5.56021E-05	0.00027801	0.997933504	0.997933504	8.08	1.616	5.43822E-06	5.56021E-05	0.569811213	0.470265805	0.569844405	0.470338977	0.1	0.099545408	0.099505429	0.1	0.52	0.520038509	0.519994562	0.520091691	0.05	0.2	0.2	0.9	0.9	0.7	0.7	0.5	0.2	0.6	0.1	0	0.200055602	0.2	0.2	0.2	0.5	0
145	0.7976	0.8095	18802	4512	18352	4404	9176	18794.5	4510.3988	-8.75973E-05	-0.000168456	0.000877572	0.00365655	0.999601106	0.999645124	7.5	1.6012	8.75973E-05	0.000877572	0.540793261	0.499040627	0.540826896	0.499062238	0.041666667	0.041752634	0.041764658	0.1	0.52	0.519916944	0.519912403	0.519944567	0.05	0.2	0.2	0.8	0.8	0.7	0.7	0.5	0.2	0.6	0.1	1	0.240877572	0.24	0.24	0.24	0.5	0
146	0.795	0.8013	7324	2226	7244	2202	3622	7314.7146	2223.3472	-0.000209498	-0.000390241	0.000121618	0.000400059	0.998732196	0.998808266	9.2854	2.6528	0.000209498	0.000121618	0.566223765	0.507068442	0.566265666	0.507115463	0.059210526	0.059155322	0.059150203	0.1	0.536842105	0.536646104	0.536632607	0.536690564	0.05	0.2	0.2	0.8	0.8	0.7	0.6	0.5	0.2	0.6	0.1	1	0.304121618	0.304	0.24	0.32	0.5	0
147	0.7916	0.8062	13946	3570	13392	3428	6696	13940.2002	3568.524	0.000344067	0.000688135	0.000650373	0.002540521	0.999584124	0.999586555	5.7998	1.476	0.000344067	0.000650373	0.523787869	0.476983646	0.523795292	0.477022848	0.046875	0.046804223	0.046772444	0.1	0.5	0.500385757	0.500344067	0.50040907	0.05	0.2	0.2	0.8	0.8	0.6	0.7	0.5	0.2	0.6	0.1	1	0.256650373	0.256	0.32	0.24	0.5	0
148	0.7979	0.8056	6264	2004	6114	1956	3057	6259.9466	2002.7884	3.12528E-05	6.01016E-05	-0.000187079	-0.000584621	0.999352905	0.999395409	4.0534	1.2116	3.12528E-05	0.000187079	0.551297698	0.488742041	0.55135228	0.48878374	0.0625	0.062555657	0.06256854	0.1	0.52	0.520019869	0.520031253	0.52006801	0.05	0.2	0.2	0.8	0.8	0.6	0.6	0.5	0.2	0.6	0.1	1	0.319812921	0.32	0.32	0.32	0.5	0
149	0.7932	0.807	15064	2892	14460	2776	7230	15053.8422	2890.062	0.000407797	0.000815594	0.001509336	0.007861126	0.99932569	0.999329876	10.1578	1.938	0.000407797	0.001509336	0.526239214	0.474556962	0.52628699	0.474562537	0.052083333	0.051682252	0.051724454	0.1	0.5	0.500398088	0.500407797	0.500424763	0.05	0.2	0.2	0.8	0.9	0.7	0.8	0.5	0.2	0.6	0.1	1	0.193509336	0.192	0.24	0.18	0.5	0
150	0.7898	0.7971	6372	1682	6258	1652	3129	6364.8838	1680.0168	-0.000357941	-0.000678854	0.000282614	0.001070509	0.998883208	0.998820927	7.1162	1.9832	0.000357941	0.000282614	0.561130964	0.493043355	0.56119584	0.493076021	0.068181818	0.068087609	0.068119819	0.1	0.527272727	0.52708716	0.526914786	0.52713593	0.05	0.2	0.2	0.8	0.9	0.7	0.7	0.5	0.2	0.6	0.1	1	0.264282614	0.264	0.24	0.27	0.5	0
151	0.7912	0.8187	11308	2352	10646	2214	5323	11298.6538	2349.9042	0.000729485	0.001529565	0.001298647	0.006243497	0.999173488	0.999108929	9.3462	2.0958	0.000729485	0.001298647	0.506523464	0.448909137	0.506561456	0.448933363	0.057692308	0.057614327	0.057628093	0.1	0.476923077	0.477716301	0.477652562	0.477747409	0.05	0.2	0.2	0.8	0.9	0.6	0.8	0.5	0.2	0.6	0.1	1	0.209298647	0.208	0.32	0.18	0.5	0
152	0.7918	0.8002	5486	1536	5308	1486	2654	5480.6378	1534.3936	-0.000228967	-0.000450216	0.000118764	0.000424158	0.999022567	0.998954167	5.3622	1.6064	0.000228967	0.000118764	0.544042875	0.472984858	0.544002805	0.47298065	0.071428571	0.071058017	0.071022155	0.1	0.508571429	0.508513866	0.508342461	0.508491727	0.05	0.2	0.2	0.8	0.9	0.6	0.7	0.5	0.2	0.6	0.1	1	0.280118764	0.28	0.32	0.27	0.5	0
153	0.7867	0.7924	17790	4056	17606	4014	8803	17786.7194	4055.1434	-0.000427929	-0.000797122	0.001013461	0.004445006	0.999815593	0.999788807	3.2806	0.8566	0.000427929	0.001013461	0.558182528	0.514662401	0.558188237	0.514690764	0.043859649	0.043520127	0.043497473	0.1	0.536842105	0.536422464	0.536414176	0.536439501	0.05	0.2	0.2	0.9	0.8	0.8	0.7	0.5	0.2	0.6	0.1	1	0.229013461	0.228	0.18	0.24	0.5	0
154	0.7908	0.7934	6994	2042	7002	2044	3501	6991.2024	2041.1208	-0.000215397	-0.000391145	0.00012962	0.000443904	0.9996	0.999569442	2.7976	0.8792	0.000215397	0.00012962	0.581105425	0.519638443	0.581142427	0.519695539	0.061643836	0.061466982	0.061446887	0.1	0.550684932	0.550371934	0.550469534	0.550418983	0.05	0.2	0.2	0.9	0.8	0.8	0.6	0.5	0.2	0.6	0.1	1	0.29212962	0.292	0.18	0.32	0.5	0
155	0.7909	0.7992	13400	3296	12992	3196	6496	13387.3884	3292.969	0.000349992	0.000683317	0.000614624	0.002498473	0.999058836	0.9990804	12.6116	3.031	0.000349992	0.000614624	0.536757274	0.488088462	0.53675019	0.488109223	0.048780488	0.048668812	0.048640967	0.1	0.512195122	0.512422868	0.512545114	0.512429706	0.05	0.2	0.2	0.9	0.8	0.7	0.7	0.5	0.2	0.6	0.1	1	0.246614624	0.246	0.27	0.24	0.5	0
156	0.7913	0.7975	6060	1878	5962	1848	2981	6051.0338	1875.487	-0.000295644	-0.000557479	-6.7729E-05	-0.00021848	0.998520429	0.998661874	8.9662	2.513	0.000295644	6.7729E-05	0.56235354	0.497952623	0.562384153	0.497965714	0.064516129	0.064400917	0.064418439	0.1	0.530322581	0.530153082	0.530026937	0.530174934	0.05	0.2	0.2	0.9	0.8	0.7	0.6	0.5	0.2	0.6	0.1	1	0.309932271	0.31	0.27	0.32	0.5	0
157	0.7847	0.7942	14100	2538	13756	2476	6878	14087.7866	2535.6352	-8.53204E-05	-0.000164078	0.001489881	0.008277115	0.999133801	0.999068243	12.2134	2.3648	8.53204E-05	0.001489881	0.547195342	0.492382054	0.547218082	0.492408759	0.055555556	0.054813287	0.054809323	0.1	0.52	0.519788698	0.51991468	0.51981342	0.05	0.2	0.2	0.9	0.9	0.8	0.8	0.5	0.2	0.6	0.1	1	0.181489881	0.18	0.18	0.18	0.5	0
158	0.7936	0.7962	6056	1526	6016	1516	3008	6047.8696	1523.9158	-0.000348632	-0.000642216	0.000344049	0.001365275	0.998657464	0.998634207	8.1304	2.0842	0.000348632	0.000344049	0.578112718	0.506770538	0.578192421	0.506831281	0.071428571	0.07134218	0.071361139	0.1	0.542857143	0.542441628	0.542508511	0.542511851	0.05	0.2	0.2	0.9	0.9	0.8	0.7	0.5	0.2	0.6	0.1	1	0.252344049	0.252	0.18	0.27	0.5	0
159	0.7821	0.7969	10778	2134	10274	2034	5137	10772.2166	2132.8434	0.000421519	0.000858649	0.001365894	0.006898457	0.999463407	0.999458013	5.7834	1.1566	0.000421519	0.001365894	0.521439311	0.461575418	0.521412614	0.461594762	0.060606061	0.059863893	0.059817852	0.1	0.490909091	0.491507364	0.49133061	0.491503688	0.05	0.2	0.2	0.9	0.9	0.7	0.8	0.5	0.2	0.6	0.1	1	0.199365894	0.198	0.27	0.18	0.5	0
160	0.7956	0.8065	5282	1426	5156	1392	2578	5277.8498	1424.7172	0.000137606	0.000264627	0.000245656	0.000909835	0.999214275	0.999100421	4.1502	1.2828	0.000137606	0.000245656	0.557231227	0.483170383	0.557283462	0.483200343	0.074074074	0.074060845	0.074083119	0.1	0.52	0.520200805	0.520137606	0.520241902	0.05	0.2	0.2	0.9	0.9	0.7	0.7	0.5	0.2	0.6	0.1	1	0.270245656	0.27	0.27	0.27	0.5	0
161	0.7813	0.794	7782	778	7482	748	3741	7751.152	774.9152	0.000646453	0.001186152	1.52098E-05	0.000152098	0.99603598	0.996034961	30.848	3.0848	0.000646453	1.52098E-05	0.59546095	0.495700955	0.595494565	0.495775829	0.1	0.099759995	0.099718737	0.15	0.545	0.545580953	0.545646453	0.545635197	0.05	0.2	0.2	0.8	0.8	0.7	0.7	0.5	0.2	0.6	0.1	0	0.10001521	0.1	0.1	0.1	0.5	0
162	0.7906	0.7894	4246	764	4268	768	2134	4228.641	760.953	0.000229575	0.00039544	3.95501E-05	0.000219723	0.995911682	0.99601178	17.359	3.047	0.000229575	3.95501E-05	0.630408892	0.530893877	0.630638849	0.531097497	0.1	0.099515015	0.099541353	0.15	0.580555556	0.580651384	0.58078513	0.580868173	0.05	0.2	0.2	0.8	0.8	0.7	0.6	0.5	0.2	0.6	0.1	0	0.18003955	0.18	0.1	0.2	0.5	0
163	0.7726	0.8078	6534	784	5868	704	2934	6511.9108	781.291	-1.97843E-05	-4.02393E-05	-4.00818E-05	-0.000334015	0.996619345	0.996544643	22.0892	2.709	1.97843E-05	4.00818E-05	0.541540212	0.441632791	0.541460583	0.441643469	0.1	0.099907421	0.099817114	0.15	0.491666667	0.491586501	0.491646882	0.491552026	0.05	0.2	0.2	0.8	0.8	0.6	0.7	0.5	0.2	0.6	0.1	0	0.119959918	0.12	0.2	0.1	0.5	0
164	0.7938	0.8072	3892	778	3742	748	1871	3877.434	775.0868	0.000182373	0.00033463	1.82255E-05	9.11277E-05	0.996257451	0.996255527	14.566	2.9132	0.000182373	1.82255E-05	0.595458085	0.495125336	0.595541572	0.495291513	0.1	0.100332749	0.100250059	0.15	0.545	0.54529171	0.545182373	0.545416543	0.05	0.2	0.2	0.8	0.8	0.6	0.6	0.5	0.2	0.6	0.1	0	0.200018226	0.2	0.2	0.2	0.5	0
165	0.7828	0.7939	7782	778	7482	748	3741	7752.964	775.0964	-8.6292E-05	-0.000158334	1.16279E-05	0.000116279	0.996268825	0.996267866	29.036	2.9036	8.6292E-05	1.16279E-05	0.59481495	0.495208541	0.59499295	0.495311228	0.1	0.09960641	0.099681721	0.15	0.545	0.545011745	0.544913708	0.545152089	0.05	0.2	0.2	0.8	0.9	0.7	0.8	0.5	0.2	0.6	0.1	0	0.100011628	0.1	0.1	0.1	0.5	0
166	0.7967	0.7927	4246	764	4268	768	2134	4230.2336	761.2808	-0.000337528	-0.000581389	6.86036E-05	0.000381131	0.996286764	0.996440838	15.7664	2.7192	0.000337528	6.86036E-05	0.630158183	0.530276477	0.630363803	0.530544817	0.1	0.099881707	0.099818986	0.15	0.580555556	0.58021733	0.580218027	0.58045431	0.05	0.2	0.2	0.8	0.9	0.7	0.7	0.5	0.2	0.6	0.1	0	0.180068604	0.18	0.1	0.2	0.5	0
167	0.7711	0.8113	6534	784	5868	704	2934	6511.8466	781.2836	-0.000122277	-0.000248698	2.34492E-05	0.00019541	0.996609519	0.996535204	22.1534	2.7164	0.000122277	2.34492E-05	0.541646549	0.441499347	0.541597657	0.441442928	0.1	0.100147202	0.100154729	0.15	0.491666667	0.491572948	0.49154439	0.491520292	0.05	0.2	0.2	0.8	0.9	0.6	0.8	0.5	0.2	0.6	0.1	0	0.120023449	0.12	0.2	0.1	0.5	0
168	0.789	0.8024	3890	778	3740	748	1870	3875.502	775.1004	-5.2011E-05	-9.5433E-05	-5.01604E-05	-0.000250802	0.996273008	0.996273008	14.498	2.8996	5.2011E-05	5.01604E-05	0.595121714	0.494909844	0.595336325	0.495012673	0.1	0.10021187	0.100323653	0.15	0.545	0.545015779	0.544947989	0.545174499	0.05	0.2	0.2	0.8	0.9	0.6	0.7	0.5	0.2	0.6	0.1	0	0.19994984	0.2	0.2	0.2	0.5	0
169	0.7866	0.7985	7782	778	7482	748	3741	7753.86	775.186	-0.000465791	-0.000854663	5.02539E-06	5.02539E-05	0.996383963	0.996383033	28.14	2.814	0.000465791	5.02539E-06	0.59469677	0.494908263	0.594777254	0.495020761	0.1	0.099788508	0.099756494	0.15	0.545	0.544802516	0.544534209	0.544899008	0.05	0.2	0.2	0.9	0.8	0.8	0.7	0.5	0.2	0.6	0.1	0	0.100005025	0.1	0.1	0.1	0.5	0
170	0.8005	0.7968	4246	764	4268	768	2134	4230.0332	761.2026	-5.16301E-05	-8.89322E-05	3.73477E-05	0.000207487	0.996239567	0.996338482	15.9668	2.7974	5.16301E-05	3.73477E-05	0.630540431	0.530240698	0.630766975	0.530424203	0.1	0.100299733	0.100342773	0.15	0.580555556	0.580390564	0.580503925	0.580595589	0.05	0.2	0.2	0.9	0.8	0.8	0.6	0.5	0.2	0.6	0.1	0	0.180037348	0.18	0.1	0.2	0.5	0
171	0.7715	0.8145	6534	784	5868	704	2934	6511.4928	781.2814	5.95515E-05	0.000121122	-7.42331E-05	-0.000618609	0.996555372	0.996532398	22.5072	2.7186	5.95515E-05	7.42331E-05	0.54153874	0.441782406	0.541434144	0.441531686	0.1	0.099756333	0.099902457	0.15	0.491666667	0.491660573	0.491726218	0.491482915	0.05	0.2	0.2	0.9	0.8	0.7	0.7	0.5	0.2	0.6	0.1	0	0.119925767	0.12	0.2	0.1	0.5	0
172	0.7848	0.7975	3892	778	3742	748	1871	3877.337	775.0674	0.00022272	0.000408661	7.42918E-05	0.000371459	0.996232528	0.996230591	14.663	2.9326	0.00022272	7.42918E-05	0.595069611	0.495141389	0.595192327	0.495267336	0.1	0.099928222	0.09992499	0.15	0.545	0.5451055	0.54522272	0.545229832	0.05	0.2	0.2	0.9	0.8	0.7	0.6	0.5	0.2	0.6	0.1	0	0.200074292	0.2	0.2	0.2	0.5	0
173	0.7839	0.8021	7782	778	7482	748	3741	7753.648	775.1648	-0.000160183	-0.000293913	2.24004E-05	0.000224004	0.996356721	0.996355784	28.352	2.8352	0.000160183	2.24004E-05	0.594809257	0.495161102	0.594994878	0.495288937	0.1	0.099648154	0.09970594	0.15	0.545	0.544985179	0.544839817	0.545141908	0.05	0.2	0.2	0.9	0.9	0.8	0.8	0.5	0.2	0.6	0.1	0	0.1000224	0.1	0.1	0.1	0.5	0
174	0.7907	0.7892	4246	764	4268	768	2134	4230.2446	761.284	-0.00034035	-0.000586249	9.54077E-05	0.000530043	0.996289355	0.996445026	15.7554	2.716	0.00034035	9.54077E-05	0.630331506	0.530428034	0.63056426	0.530622061	0.1	0.099903472	0.099942198	0.15	0.580555556	0.58037977	0.580215205	0.58059316	0.05	0.2	0.2	0.9	0.9	0.8	0.7	0.5	0.2	0.6	0.1	0	0.180095408	0.18	0.1	0.2	0.5	0
175	0.777	0.8188	6534	784	5868	704	2934	6511.352	781.2644	-0.000157829	-0.000321008	-1.06339E-05	-8.86162E-05	0.996533823	0.996510714	22.648	2.7356	0.000157829	1.06339E-05	0.542011551	0.441463148	0.541983425	0.441327766	0.1	0.100548403	0.100655659	0.15	0.491666667	0.49173735	0.491508838	0.491655596	0.05	0.2	0.2	0.9	0.9	0.7	0.8	0.5	0.2	0.6	0.1	0	0.119989366	0.12	0.2	0.1	0.5	0
176	0.7906	0.8058	3890	778	3740	748	1870	3875.652	775.1304	-4.05423E-05	-7.43896E-05	2.22995E-05	0.000111497	0.996311568	0.996311568	14.348	2.8696	4.05423E-05	2.22995E-05	0.59487192	0.495004086	0.595057519	0.495165456	0.1	0.099867834	0.099892063	0.15	0.545	0.544938003	0.544959458	0.545111488	0.05	0.2	0.2	0.9	0.9	0.7	0.7	0.5	0.2	0.6	0.1	0	0.200022299	0.2	0.2	0.2	0.5	0
177	0.78	0.7967	18676	4482	18002	4320	9001	18671.4034	4480.8556	2.91082E-05	5.34095E-05	0.000794434	0.003310141	0.999753877	0.999744668	4.5966	1.1444	2.91082E-05	0.000794434	0.565618358	0.52424125	0.5656774	0.524245336	0.041666667	0.041377108	0.041432064	0.15	0.545	0.544929804	0.545029108	0.544961368	0.05	0.2	0.2	0.8	0.8	0.7	0.7	0.5	0.2	0.6	0.1	1	0.240794434	0.24	0.24	0.24	0.5	0
178	0.7966	0.8014	7252	2204	7132	2168	3566	7243.0474	2201.5642	-0.000382755	-0.00068125	2.25463E-05	7.41654E-05	0.998765499	0.998894828	8.9526	2.4358	0.000382755	2.25463E-05	0.591250743	0.531957216	0.591325241	0.532011092	0.059210526	0.059293526	0.059314149	0.15	0.561842105	0.561603979	0.56145935	0.561668166	0.05	0.2	0.2	0.8	0.8	0.7	0.6	0.5	0.2	0.6	0.1	1	0.304022546	0.304	0.24	0.32	0.5	0
179	0.7746	0.7978	13916	3562	13080	3348	6540	13905.1254	3559.4728	0.000351327	0.000669195	0.000537706	0.002100416	0.999218554	0.999290511	10.8746	2.5272	0.000351327	0.000537706	0.548492524	0.502074164	0.548480446	0.502075412	0.046875	0.04641836	0.046405034	0.15	0.525	0.525283344	0.525351327	0.525277929	0.05	0.2	0.2	0.8	0.8	0.6	0.7	0.5	0.2	0.6	0.1	1	0.256537706	0.256	0.32	0.24	0.5	0
180	0.7779	0.7945	6226	1992	6002	1920	3001	6218.5686	1989.5732	1.0532E-05	1.93248E-05	-0.000163412	-0.000510663	0.998806393	0.998781727	7.4314	2.4268	1.0532E-05	0.000163412	0.576054885	0.513707298	0.576083147	0.513790363	0.0625	0.062347587	0.062292783	0.15	0.545	0.544881091	0.545010532	0.544936755	0.05	0.2	0.2	0.8	0.8	0.6	0.6	0.5	0.2	0.6	0.1	1	0.319836588	0.32	0.32	0.32	0.5	0
181	0.7774	0.8044	15022	2884	14126	2712	7063	15014.1266	2882.4902	0.000390818	0.000744414	0.001397961	0.007281048	0.999475875	0.999476491	7.8734	1.5098	0.000390818	0.001397961	0.551269605	0.499594398	0.551355344	0.499544755	0.052083333	0.051675207	0.051810589	0.15	0.525	0.525432001	0.525390818	0.52545005	0.05	0.2	0.2	0.8	0.9	0.7	0.8	0.5	0.2	0.6	0.1	1	0.193397961	0.192	0.24	0.18	0.5	0
182	0.7915	0.8023	6320	1668	6144	1622	3072	6313.8834	1666.5964	-0.000164636	-0.000298107	0.00042054	0.001592956	0.999032184	0.999158513	6.1166	1.4036	0.000164636	0.00042054	0.586203064	0.517889251	0.586217524	0.517996896	0.068181818	0.068313812	0.068220628	0.15	0.552272727	0.552046158	0.552108091	0.55210721	0.05	0.2	0.2	0.8	0.9	0.7	0.7	0.5	0.2	0.6	0.1	1	0.26442054	0.264	0.24	0.27	0.5	0
183	0.7743	0.8136	11328	2356	10338	2150	5169	11320.141	2354.3832	0.000930809	0.001854486	0.001282975	0.006168151	0.999306232	0.999313752	7.859	1.6168	0.000930809	0.001282975	0.53156356	0.47401719	0.531530941	0.473981334	0.057692308	0.057546371	0.057549608	0.15	0.501923077	0.502790375	0.502853886	0.502756138	0.05	0.2	0.2	0.8	0.9	0.6	0.8	0.5	0.2	0.6	0.1	1	0.209282975	0.208	0.32	0.18	0.5	0
184	0.7857	0.8082	5466	1530	5194	1454	2597	5457.0676	1527.7448	0.000474601	0.000889479	8.87563E-05	0.000316987	0.998365825	0.998526013	8.9324	2.2552	0.000474601	8.87563E-05	0.569491438	0.498329238	0.569555587	0.49832771	0.071428571	0.0711622	0.071227877	0.15	0.533571429	0.533910338	0.534046029	0.533941648	0.05	0.2	0.2	0.8	0.9	0.6	0.7	0.5	0.2	0.6	0.1	1	0.280088756	0.28	0.32	0.27	0.5	0
185	0.7938	0.8018	17616	4016	17334	3952	8667	17609.2038	4014.6602	-0.000173371	-0.000308575	0.000960413	0.004212338	0.999614203	0.999666384	6.7962	1.3398	0.000173371	0.000960413	0.583511747	0.539649747	0.583518252	0.539705857	0.043859649	0.043862001	0.043812395	0.15	0.561842105	0.561580747	0.561668735	0.561612054	0.05	0.2	0.2	0.9	0.8	0.8	0.7	0.5	0.2	0.6	0.1	1	0.228960413	0.228	0.18	0.24	0.5	0
186	0.7918	0.7905	6906	2016	6912	2018	3456	6903.014	2015.3748	-0.000424143	-0.000736763	0.000143953	0.000492988	0.999567622	0.999689881	2.986	0.6252	0.000424143	0.000143953	0.605964718	0.54449931	0.606029788	0.544593127	0.061643836	0.061465408	0.061436661	0.15	0.575684932	0.575232014	0.575260788	0.575311458	0.05	0.2	0.2	0.9	0.8	0.8	0.6	0.5	0.2	0.6	0.1	1	0.292143953	0.292	0.18	0.32	0.5	0
187	0.7797	0.7952	13326	3278	12724	3130	6362	13320.3336	3276.5816	0.000201429	0.000374964	0.000686734	0.002791601	0.999574786	0.999567297	5.6664	1.4184	0.000201429	0.000686734	0.561667076	0.512937541	0.561670164	0.512983861	0.048780488	0.048729535	0.048686303	0.15	0.537195122	0.537302308	0.537396551	0.537327013	0.05	0.2	0.2	0.9	0.8	0.7	0.7	0.5	0.2	0.6	0.1	1	0.246686734	0.246	0.27	0.24	0.5	0
188	0.7805	0.7876	6008	1862	5860	1816	2930	5998.2498	1859.1252	0.000114385	0.00020598	-0.000110648	-0.000356931	0.99837713	0.998456069	9.7502	2.8748	0.000114385	0.000110648	0.587309378	0.52309857	0.587342909	0.523130083	0.064516129	0.064210808	0.064212826	0.15	0.555322581	0.555203974	0.555436966	0.555236496	0.05	0.2	0.2	0.9	0.8	0.7	0.6	0.5	0.2	0.6	0.1	1	0.309889352	0.31	0.27	0.32	0.5	0
189	0.7752	0.7907	14012	2522	13500	2430	6750	13995.6328	2519.0552	-3.17929E-05	-5.83356E-05	0.001557956	0.008655309	0.998831916	0.998832355	16.3672	2.9448	3.17929E-05	0.001557956	0.572351601	0.517567374	0.572408312	0.517562581	0.055555556	0.054784227	0.054845731	0.15	0.545	0.544959487	0.544968207	0.544985447	0.05	0.2	0.2	0.9	0.9	0.8	0.8	0.5	0.2	0.6	0.1	1	0.181557956	0.18	0.18	0.18	0.5	0
190	0.7922	0.7975	5986	1508	5938	1496	2969	5981.751	1507.164	-0.000574542	-0.001011771	0.000499259	0.001981187	0.999290177	0.999445623	4.249	0.836	0.000574542	0.000499259	0.603014008	0.531761424	0.60311419	0.531853564	0.071428571	0.071252584	0.071260625	0.15	0.567857143	0.567387716	0.567282601	0.567483877	0.05	0.2	0.2	0.9	0.9	0.8	0.7	0.5	0.2	0.6	0.1	1	0.252499259	0.252	0.18	0.27	0.5	0
191	0.778	0.8068	10778	2134	10012	1982	5006	10763.823	2131.1648	0.000338365	0.000655861	0.001338893	0.006762088	0.998684635	0.998671415	14.177	2.8352	0.000338365	0.001338893	0.546425466	0.486195782	0.546447784	0.486242883	0.060606061	0.060229683	0.060204901	0.15	0.515909091	0.516310624	0.516247456	0.516345333	0.05	0.2	0.2	0.9	0.9	0.7	0.8	0.5	0.2	0.6	0.1	1	0.199338893	0.198	0.27	0.18	0.5	0
192	0.7897	0.801	5252	1418	5060	1366	2530	5243.5566	1415.487	-0.000191624	-0.000351604	0.000208458	0.000772069	0.998392346	0.998227786	8.4434	2.513	0.000191624	0.000208458	0.582212269	0.507865831	0.582295597	0.5079438	0.074074074	0.074346438	0.074351797	0.15	0.545	0.54503905	0.544808376	0.545119698	0.05	0.2	0.2	0.9	0.9	0.7	0.7	0.5	0.2	0.6	0.1	1	0.270208458	0.27	0.27	0.27	0.5	0
193	0.7982	0.8064	7782	778	7562	756	3781	7753.296	775.1296	-0.000164284	-0.000361063	-4.40095E-05	-0.000440095	0.996311488	0.99631054	28.704	2.8704	0.000164284	4.40095E-05	0.504886876	0.405121596	0.504803902	0.405045484	0.1	0.09976528	0.099758419	0.05	0.455	0.455004236	0.454835716	0.454924693	0.05	0.2	0.3	0.8	0.8	0.7	0.7	0.5	0.2	0.6	0.1	0	0.09995599	0.1	0.1	0.1	0.5	0
194	0.8102	0.8119	4612	784	4578	778	2289	4598.878	781.6074	0.000302227	0.000599168	-5.67934E-07	-3.34079E-06	0.997154814	0.996948214	13.122	2.3926	0.000302227	5.67934E-07	0.555270883	0.454238077	0.55531215	0.454253562	0.1	0.101032807	0.101058588	0.05	0.504411765	0.50475448	0.504713992	0.504782856	0.05	0.2	0.3	0.8	0.8	0.7	0.6	0.5	0.2	0.6	0.1	0	0.169999432	0.17	0.1	0.2	0.5	0
195	0.796	0.815	5740	746	5416	704	2708	5723.2538	743.8828	0.00020065	0.00051398	6.56573E-05	0.000505056	0.997082544	0.99716193	16.7462	2.1172	0.00020065	6.56573E-05	0.440539956	0.340491921	0.440096377	0.340257391	0.1	0.100048035	0.099838986	0.05	0.390384615	0.390515938	0.390585265	0.390176884	0.05	0.2	0.3	0.8	0.8	0.6	0.7	0.5	0.2	0.6	0.1	0	0.130065657	0.13	0.2	0.1	0.5	0
196	0.7981	0.8071	3892	778	3782	756	1891	3878.277	775.2554	0.000300071	0.000659496	2.23162E-05	0.000111581	0.996474049	0.996472237	13.723	2.7446	0.000300071	2.23162E-05	0.505146431	0.405365747	0.504958373	0.405265555	0.1	0.099780684	0.099692818	0.05	0.455	0.455256089	0.455300071	0.455111964	0.05	0.2	0.3	0.8	0.8	0.6	0.6	0.5	0.2	0.6	0.1	0	0.200022316	0.2	0.2	0.2	0.5	0
197	0.7929	0.8033	7782	778	7562	756	3781	7754.074	775.2074	0.000206968	0.000454874	3.21344E-05	0.000321344	0.996411462	0.99641054	27.926	2.7926	0.000206968	3.21344E-05	0.504805888	0.405339203	0.504782409	0.405308572	0.1	0.099466685	0.099473837	0.05	0.455	0.455072545	0.455206968	0.455045491	0.05	0.2	0.3	0.8	0.9	0.7	0.8	0.5	0.2	0.6	0.1	0	0.100032134	0.1	0.1	0.1	0.5	0
198	0.8007	0.8031	4612	784	4578	778	2289	4598.0118	781.5758	0.000304936	0.000604538	2.93141E-05	0.000172436	0.996966999	0.996907908	13.9882	2.4242	0.000304936	2.93141E-05	0.55423888	0.454683354	0.55425366	0.454692684	0.1	0.099555526	0.099560976	0.05	0.504411765	0.504461117	0.504716701	0.504473172	0.05	0.2	0.3	0.8	0.9	0.7	0.7	0.5	0.2	0.6	0.1	0	0.170029314	0.17	0.1	0.2	0.5	0
199	0.7892	0.8081	5740	746	5416	704	2708	5722.0498	743.727	-4.4073E-06	-1.12896E-05	4.30945E-05	0.000331496	0.996872787	0.996953083	17.9502	2.273	4.4073E-06	4.30945E-05	0.440248531	0.340352135	0.439833084	0.339995595	0.1	0.099896396	0.099837489	0.05	0.390384615	0.390300333	0.390380208	0.389914339	0.05	0.2	0.3	0.8	0.9	0.6	0.8	0.5	0.2	0.6	0.1	0	0.130043095	0.13	0.2	0.1	0.5	0
200	0.8012	0.8083	3890	778	3780	756	1890	3875.557	775.1114	-6.65369E-05	-0.000146235	-6.84656E-05	-0.000342328	0.996287147	0.996287147	14.443	2.8886	6.65369E-05	6.84656E-05	0.504837891	0.404940476	0.504758991	0.404871169	0.1	0.099897415	0.099887822	0.05	0.455	0.454889184	0.454933463	0.45481508	0.05	0.2	0.3	0.8	0.9	0.6	0.7	0.5	0.2	0.6	0.1	0	0.199931534	0.2	0.2	0.2	0.5	0
201	0.7967	0.8034	7782	778	7562	756	3781	7752.602	775.0602	-0.000263933	-0.000580072	-2.41206E-05	-0.000241206	0.996222308	0.996221337	29.398	2.9398	0.000263933	2.41206E-05	0.504894764	0.40503571	0.504774859	0.404957965	0.1	0.099859054	0.099816894	0.05	0.455	0.454965237	0.454736067	0.454866412	0.05	0.2	0.3	0.9	0.8	0.8	0.7	0.5	0.2	0.6	0.1	0	0.099975879	0.1	0.1	0.1	0.5	0
202	0.8075	0.8076	4612	784	4578	778	2289	4598.6698	781.57	-5.61144E-05	-0.000111247	0.000126606	0.000744738	0.99710967	0.99690051	13.3302	2.43	5.61144E-05	0.000126606	0.554443987	0.454146015	0.55445776	0.454159234	0.1	0.100297972	0.100298526	0.05	0.504411765	0.504295001	0.50435565	0.504308497	0.05	0.2	0.3	0.9	0.8	0.8	0.6	0.5	0.2	0.6	0.1	0	0.170126606	0.17	0.1	0.2	0.5	0
203	0.7903	0.8159	5740	746	5416	704	2708	5721.783	743.7118	-3.45091E-05	-8.83977E-05	5.46529E-05	0.000420407	0.996826307	0.996932708	18.217	2.2882	3.45091E-05	5.46529E-05	0.440440258	0.340241294	0.440219071	0.339904834	0.1	0.100198964	0.100314237	0.05	0.390384615	0.390340776	0.390350106	0.390061953	0.05	0.2	0.3	0.9	0.8	0.7	0.7	0.5	0.2	0.6	0.1	0	0.130054653	0.13	0.2	0.1	0.5	0
204	0.7902	0.7975	3892	778	3782	756	1891	3877.467	775.0934	-0.000239907	-0.000527268	8.22845E-05	0.000411423	0.99626593	0.99626401	14.533	2.9066	0.000239907	8.22845E-05	0.504571755	0.405441072	0.50443322	0.405245788	0.1	0.099130683	0.099187432	0.05	0.455	0.455006414	0.454760093	0.454839504	0.05	0.2	0.3	0.9	0.8	0.7	0.6	0.5	0.2	0.6	0.1	0	0.200082285	0.2	0.2	0.2	0.5	0
205	0.7973	0.8075	7782	778	7562	756	3781	7753.552	775.1552	0.000198099	0.000435381	0.00012055	0.001205501	0.996344384	0.996343445	28.448	2.8448	0.000198099	0.00012055	0.505245462	0.404993822	0.505075367	0.404847156	0.1	0.10025164	0.100228211	0.05	0.455	0.455119642	0.455198099	0.454961261	0.05	0.2	0.3	0.9	0.9	0.8	0.8	0.5	0.2	0.6	0.1	0	0.10012055	0.1	0.1	0.1	0.5	0
206	0.8089	0.8089	4612	784	4578	778	2289	4598.1006	781.592	4.22124E-05	8.36864E-05	0.000156094	0.000918202	0.996986253	0.996928571	13.8994	2.408	4.22124E-05	0.000156094	0.554731603	0.454118063	0.554750357	0.454088896	0.1	0.10061354	0.100661461	0.05	0.504411765	0.504424833	0.504453977	0.504419627	0.05	0.2	0.3	0.9	0.9	0.8	0.7	0.5	0.2	0.6	0.1	0	0.170156094	0.17	0.1	0.2	0.5	0
207	0.7912	0.8111	5740	746	5416	704	2708	5722.0154	743.743	-1.76912E-05	-4.53174E-05	0.000103951	0.000799625	0.996866794	0.996974531	17.9846	2.257	1.76912E-05	0.000103951	0.440426506	0.340425941	0.440167336	0.340175739	0.1	0.100000565	0.099991597	0.05	0.390384615	0.390426223	0.390366924	0.390171537	0.05	0.2	0.3	0.9	0.9	0.7	0.8	0.5	0.2	0.6	0.1	0	0.130103951	0.13	0.2	0.1	0.5	0
208	0.7985	0.8103	3890	778	3780	756	1890	3875.123	775.0246	-0.00026534	-0.000583165	-4.61905E-05	-0.000230952	0.996175578	0.996175578	14.877	2.9754	0.00026534	4.61905E-05	0.505399944	0.404627084	0.50529922	0.404566967	0.1	0.10077286	0.100732253	0.05	0.455	0.455013514	0.45473466	0.454933094	0.05	0.2	0.3	0.9	0.9	0.7	0.7	0.5	0.2	0.6	0.1	0	0.19995381	0.2	0.2	0.2	0.5	0
209	0.7956	0.8109	18676	4482	18152	4356	9076	18671.912	4480.9804	-1.46879E-05	-3.22811E-05	0.000835577	0.003481572	0.999781109	0.999772512	4.088	1.0196	1.46879E-05	0.000835577	0.475873929	0.43420282	0.475845783	0.434180561	0.041666667	0.041671108	0.041665222	0.05	0.455	0.455038375	0.454985312	0.455013172	0.05	0.2	0.3	0.8	0.8	0.7	0.7	0.5	0.2	0.6	0.1	1	0.240835577	0.24	0.24	0.24	0.5	0
210	0.7947	0.8049	8022	2374	7866	2328	3933	8012.266	2371.3456	-0.000294423	-0.000616331	0.000119273	0.000402949	0.998786587	0.998881887	9.734	2.6544	0.000294423	0.000119273	0.505997667	0.448683567	0.505978131	0.448662538	0.057432432	0.057314101	0.057315593	0.05	0.477702703	0.477340617	0.47740828	0.477320334	0.05	0.2	0.3	0.8	0.8	0.7	0.6	0.5	0.2	0.6	0.1	1	0.296119273	0.296	0.24	0.32	0.5	0
211	0.7958	0.8116	12016	3172	11546	3048	5773	12006.663	3169.4854	0.000161076	0.000374991	0.000468093	0.001773079	0.999222953	0.999207251	9.337	2.5146	0.000161076	0.000468093	0.454311234	0.405354595	0.45426047	0.405314328	0.049242424	0.048956639	0.048946143	0.05	0.429545455	0.429832914	0.42970653	0.429787399	0.05	0.2	0.3	0.8	0.8	0.6	0.7	0.5	0.2	0.6	0.1	1	0.264468093	0.264	0.32	0.24	0.5	0
212	0.798	0.8103	6226	1992	6052	1936	3026	6218.853	1989.6658	6.07761E-05	0.000133574	-0.000239028	-0.000746964	0.998852072	0.998828213	7.147	2.3342	6.07761E-05	0.000239028	0.486101141	0.423861207	0.486069619	0.423768658	0.0625	0.062239935	0.062300961	0.05	0.455	0.454981174	0.455060776	0.454919139	0.05	0.2	0.3	0.8	0.8	0.6	0.6	0.5	0.2	0.6	0.1	1	0.319760972	0.32	0.32	0.32	0.5	0
213	0.7985	0.8121	15224	3014	14638	2898	7319	15221.6128	3013.6766	0.000647955	0.001508466	0.00128396	0.006484644	0.999843195	0.999892701	2.3872	0.3234	0.000647955	0.00128396	0.455252004	0.404826279	0.455239994	0.404806287	0.050505051	0.050425725	0.050433708	0.05	0.429545455	0.430039142	0.430193409	0.43002314	0.05	0.2	0.3	0.8	0.9	0.7	0.8	0.5	0.2	0.6	0.1	1	0.19928396	0.198	0.24	0.18	0.5	0
214	0.7989	0.8115	7050	1840	6874	1794	3437	7040.438	1837.2834	-0.000213672	-0.000459852	0.000533052	0.002042345	0.998643688	0.998523587	9.562	2.7166	0.000213672	0.000533052	0.497010809	0.431864038	0.496982359	0.431800998	0.0651341	0.065146771	0.065181361	0.05	0.464655172	0.464437423	0.4644415	0.464391679	0.05	0.2	0.3	0.8	0.9	0.7	0.7	0.5	0.2	0.6	0.1	1	0.261533052	0.261	0.24	0.27	0.5	0
215	0.7911	0.8132	9910	2200	9406	2088	4703	9908.4446	2199.4856	0.001061061	0.002639278	0.001075675	0.004845383	0.999843047	0.999766182	1.5554	0.5144	0.001061061	0.001075675	0.432254505	0.3739788	0.432135964	0.373913702	0.058558559	0.058275705	0.058222262	0.05	0.402027027	0.403116652	0.403088088	0.403024833	0.05	0.2	0.3	0.8	0.9	0.6	0.8	0.5	0.2	0.6	0.1	1	0.223075675	0.222	0.32	0.18	0.5	0
216	0.7999	0.8136	5510	1570	5320	1516	2660	5501.464	1567.7036	4.94381E-05	0.000112292	6.1391E-05	0.000215407	0.998450817	0.998537325	8.536	2.2964	4.94381E-05	6.1391E-05	0.475564506	0.405163282	0.475480648	0.405127376	0.070175439	0.070401224	0.070353273	0.05	0.440263158	0.440363894	0.440312596	0.440304012	0.05	0.2	0.3	0.8	0.9	0.6	0.7	0.5	0.2	0.6	0.1	1	0.285061391	0.285	0.32	0.27	0.5	0
217	0.7938	0.8019	17388	3860	17056	3786	8528	17374.8636	3856.9598	-0.000257492	-0.000539022	0.001085929	0.004891571	0.999244513	0.999212383	13.1364	3.0402	0.000257492	0.001085929	0.499734225	0.455124431	0.499719204	0.455129325	0.045045045	0.044609795	0.044589878	0.05	0.477702703	0.477429328	0.477445211	0.477424264	0.05	0.2	0.3	0.9	0.8	0.8	0.7	0.5	0.2	0.6	0.1	1	0.223085929	0.222	0.18	0.24	0.5	0
218	0.7983	0.8017	7548	2098	7462	2074	3731	7539.1122	2095.6108	-0.000689108	-0.001385693	0.000263575	0.000948113	0.998822496	0.998861201	8.8878	2.3892	0.000689108	0.000263575	0.527383026	0.466085344	0.527403726	0.466084187	0.061151079	0.061297682	0.061319539	0.05	0.497302158	0.496734185	0.49661305	0.496743957	0.05	0.2	0.3	0.9	0.8	0.8	0.6	0.5	0.2	0.6	0.1	1	0.278263575	0.278	0.18	0.32	0.5	0
219	0.7891	0.8024	11422	2844	11046	2750	5523	11410.8626	2841.1778	2.86658E-05	6.44349E-05	0.000627232	0.002519002	0.999024917	0.999007665	11.1374	2.8222	2.86658E-05	0.000627232	0.470993508	0.418994971	0.470953937	0.418987917	0.052208835	0.051998537	0.051966019	0.05	0.444879518	0.44499424	0.444908184	0.444970927	0.05	0.2	0.3	0.9	0.8	0.7	0.7	0.5	0.2	0.6	0.1	1	0.249627232	0.249	0.27	0.24	0.5	0
220	0.7977	0.8059	5956	1816	5824	1776	2912	5951.2802	1814.8296	-0.000164074	-0.000350009	8.69505E-05	0.000285084	0.999207555	0.999355507	4.7198	1.1704	0.000164074	8.69505E-05	0.501328878	0.436057972	0.501309096	0.436007792	0.06557377	0.065270906	0.065301304	0.05	0.468770492	0.468693425	0.468606418	0.468658444	0.05	0.2	0.3	0.9	0.8	0.7	0.6	0.5	0.2	0.6	0.1	1	0.305086951	0.305	0.27	0.32	0.5	0
221	0.7995	0.8059	14012	2522	13612	2450	6806	13995.9866	2519.1196	5.63682E-05	0.000123886	0.001577079	0.00876155	0.998857165	0.998857891	16.0134	2.8804	5.63682E-05	0.001577079	0.482484411	0.427314759	0.482414075	0.427271418	0.055555556	0.055169652	0.055142657	0.05	0.455	0.454899585	0.455056368	0.454842746	0.05	0.2	0.3	0.9	0.9	0.8	0.8	0.5	0.2	0.6	0.1	1	0.181577079	0.18	0.18	0.18	0.5	0
222	0.7937	0.8007	6594	1602	6486	1576	3243	6581.4224	1598.9668	-0.000492824	-0.00101381	0.000539161	0.002218771	0.998092569	0.998106617	12.5776	3.0332	0.000492824	0.000539161	0.520386443	0.450666328	0.520359671	0.450664587	0.069958848	0.069720115	0.069695084	0.05	0.486111111	0.485526386	0.485618287	0.485512129	0.05	0.2	0.3	0.9	0.9	0.8	0.7	0.5	0.2	0.6	0.1	1	0.243539161	0.243	0.18	0.27	0.5	0
223	0.7895	0.8125	9354	1936	8938	1850	4469	9346.6036	1934.54	0.000610443	0.00145872	0.001230275	0.005943359	0.999209279	0.999245868	7.3964	1.46	0.000610443	0.001230275	0.450232939	0.387812308	0.450190361	0.3877348	0.062801932	0.062420631	0.062455561	0.05	0.418478261	0.419022623	0.419088703	0.418962581	0.05	0.2	0.3	0.9	0.9	0.7	0.8	0.5	0.2	0.6	0.1	1	0.208230275	0.207	0.27	0.18	0.5	0
224	0.8003	0.8122	5252	1418	5104	1378	2552	5243.0494	1415.3548	-0.000257566	-0.00056608	0.00027406	0.001015035	0.998295773	0.998134556	8.9506	2.6452	0.000257566	0.00027406	0.492081028	0.417653437	0.492051062	0.417628155	0.074074074	0.074427591	0.074422907	0.05	0.455	0.454867233	0.454742434	0.454839608	0.05	0.2	0.3	0.9	0.9	0.7	0.7	0.5	0.2	0.6	0.1	1	0.27027406	0.27	0.27	0.27	0.5	0
225	0.7795	0.803	7822	782	7382	738	3691	7804.764	780.2764	4.51779E-05	9.41206E-05	-2.9152E-05	-0.00029152	0.997796471	0.997795908	17.236	1.7236	4.51779E-05	2.9152E-05	0.529960201	0.430408162	0.529914331	0.430389191	0.1	0.099552039	0.099525139	0.1	0.48	0.480184182	0.480045178	0.480151761	0.05	0.2	0.3	0.8	0.8	0.7	0.7	0.5	0.2	0.6	0.1	0	0.099970848	0.1	0.1	0.1	0.5	0
226	0.7946	0.7985	4590	780	4518	768	2259	4582.438	778.7996	0.000127173	0.000240216	-7.64498E-05	-0.000449704	0.998352505	0.998461026	7.562	1.2004	0.000127173	7.64498E-05	0.579638741	0.479579752	0.579710761	0.479625783	0.1	0.100058989	0.100084977	0.1	0.529411765	0.529609246	0.529538938	0.529668272	0.05	0.2	0.3	0.8	0.8	0.7	0.6	0.5	0.2	0.6	0.1	0	0.16992355	0.17	0.1	0.2	0.5	0
227	0.7689	0.8182	5862	762	5202	676	2601	5838.1972	758.827	-0.000100993	-0.000243131	-6.67051E-05	-0.000513116	0.995939475	0.995835958	23.8028	3.173	0.000100993	6.67051E-05	0.465242834	0.365586347	0.465061667	0.365474161	0.1	0.099656487	0.099587506	0.1	0.415384615	0.41541459	0.415283623	0.415267914	0.05	0.2	0.3	0.8	0.8	0.6	0.7	0.5	0.2	0.6	0.1	0	0.129933295	0.13	0.2	0.1	0.5	0
228	0.7838	0.8037	3912	782	3692	738	1846	3903.71	780.342	0.000257759	0.000536999	0.000211268	0.001056338	0.997880879	0.997879795	8.29	1.658	0.000257759	0.000211268	0.529673861	0.430163883	0.529764935	0.430066325	0.1	0.099509978	0.09969861	0.1	0.48	0.479918872	0.480257759	0.47991563	0.05	0.2	0.3	0.8	0.8	0.6	0.6	0.5	0.2	0.6	0.1	0	0.200211268	0.2	0.2	0.2	0.5	0
229	0.7792	0.8054	7822	782	7382	738	3691	7804.81	780.281	6.90072E-05	0.000143765	3.69818E-05	0.000369818	0.997802352	0.99780179	17.19	1.719	6.90072E-05	3.69818E-05	0.529958373	0.430114416	0.529884731	0.430114085	0.1	0.099843957	0.099770647	0.1	0.48	0.480036395	0.480069007	0.479999408	0.05	0.2	0.3	0.8	0.9	0.7	0.8	0.5	0.2	0.6	0.1	0	0.100036982	0.1	0.1	0.1	0.5	0
230	0.8033	0.8073	4590	780	4518	768	2259	4582.0074	778.813	3.61807E-05	6.83413E-05	-1.69101E-05	-9.94714E-05	0.998258693	0.998478205	7.9926	1.187	3.61807E-05	1.69101E-05	0.579380375	0.479523329	0.579466216	0.479604792	0.1	0.099857046	0.099861423	0.1	0.529411765	0.529451852	0.529447945	0.529535504	0.05	0.2	0.3	0.8	0.9	0.7	0.7	0.5	0.2	0.6	0.1	0	0.16998309	0.17	0.1	0.2	0.5	0
231	0.7739	0.8212	5862	762	5202	676	2601	5838.9848	758.9304	8.2556E-05	0.000198746	1.8762E-05	0.000144323	0.996073831	0.995971654	23.0152	3.0696	8.2556E-05	1.8762E-05	0.46548997	0.365483603	0.465170683	0.365104543	0.1	0.100006367	0.10006614	0.1	0.415384615	0.415486787	0.415467171	0.415137613	0.05	0.2	0.3	0.8	0.9	0.6	0.8	0.5	0.2	0.6	0.1	0	0.130018762	0.13	0.2	0.1	0.5	0
232	0.7905	0.8091	3910	782	3690	738	1845	3901.864	780.3728	0.000333777	0.00069537	8.01626E-05	0.000400813	0.997919182	0.997919182	8.136	1.6272	0.000333777	8.01626E-05	0.530016803	0.429922822	0.529872657	0.429951421	0.1	0.100093981	0.099921236	0.1	0.48	0.479969813	0.480333777	0.479912039	0.05	0.2	0.3	0.8	0.9	0.6	0.7	0.5	0.2	0.6	0.1	0	0.200080163	0.2	0.2	0.2	0.5	0
233	0.7899	0.81	7822	782	7382	738	3691	7805.038	780.3038	0.000264483	0.000551006	-2.45462E-05	-0.000245462	0.997831501	0.997830946	16.962	1.6962	0.000264483	2.45462E-05	0.52982245	0.43006695	0.529727434	0.429979178	0.1	0.0997555	0.099748256	0.1	0.48	0.4799447	0.480264483	0.479853306	0.05	0.2	0.3	0.9	0.8	0.8	0.7	0.5	0.2	0.6	0.1	0	0.099975454	0.1	0.1	0.1	0.5	0
234	0.7986	0.803	4590	780	4518	768	2259	4582.5496	778.819	0.000139897	0.00026425	-1.06242E-05	-6.24951E-05	0.998376819	0.998485897	7.4504	1.181	0.000139897	1.06242E-05	0.579720232	0.479606541	0.579826203	0.479629283	0.1	0.100113691	0.10019692	0.1	0.529411765	0.529663387	0.529551662	0.529727743	0.05	0.2	0.3	0.9	0.8	0.8	0.6	0.5	0.2	0.6	0.1	0	0.169989376	0.17	0.1	0.2	0.5	0
235	0.7748	0.8189	5862	762	5200	676	2600	5839.5356	759.019	0.000286748	0.00069032	6.71923E-05	0.000516864	0.996167793	0.996087927	22.4644	2.981	0.000286748	6.71923E-05	0.465546012	0.365738583	0.465346994	0.365443616	0.1	0.099807429	0.099903378	0.1	0.415384615	0.415642297	0.415671364	0.415395305	0.05	0.2	0.3	0.9	0.8	0.7	0.7	0.5	0.2	0.6	0.1	0	0.130067192	0.13	0.2	0.1	0.5	0
236	0.7836	0.8102	3912	782	3692	738	1846	3903.544	780.3088	-9.98135E-05	-0.000207945	0.000199404	0.000997021	0.997838446	0.99783734	8.456	1.6912	9.98135E-05	0.000199404	0.529362517	0.429978214	0.529276347	0.429889087	0.1	0.099384303	0.09938726	0.1	0.48	0.479670365	0.479900187	0.479582717	0.05	0.2	0.3	0.9	0.8	0.7	0.6	0.5	0.2	0.6	0.1	0	0.200199404	0.2	0.2	0.2	0.5	0
237	0.7923	0.8143	7822	782	7382	738	3691	7804.776	780.2776	-0.000102457	-0.000213453	8.95421E-05	0.000895421	0.997798006	0.997797442	17.224	1.7224	0.000102457	8.95421E-05	0.530012407	0.429862425	0.529927792	0.429808104	0.1	0.100149982	0.100119688	0.1	0.48	0.479937416	0.479897543	0.479867948	0.05	0.2	0.3	0.9	0.9	0.8	0.8	0.5	0.2	0.6	0.1	0	0.100089542	0.1	0.1	0.1	0.5	0
238	0.795	0.7997	4590	780	4518	768	2259	4582.4672	778.8922	-0.000176615	-0.000333605	4.02833E-05	0.000236961	0.998358867	0.998579744	7.5328	1.1078	0.000176615	4.02833E-05	0.579102862	0.478950576	0.579161052	0.479072285	0.1	0.100152286	0.100088766	0.1	0.529411765	0.529026719	0.52923515	0.529116668	0.05	0.2	0.3	0.9	0.9	0.8	0.7	0.5	0.2	0.6	0.1	0	0.170040283	0.17	0.1	0.2	0.5	0
239	0.7711	0.8143	5862	762	5200	676	2600	5839.3984	759.0018	0.000191712	0.000461529	-7.14231E-05	-0.000549408	0.996144388	0.996065354	22.6016	2.9982	0.000191712	7.14231E-05	0.465288659	0.365668815	0.465077188	0.365400629	0.1	0.099619844	0.099676559	0.1	0.415384615	0.415478737	0.415576328	0.415238909	0.05	0.2	0.3	0.9	0.9	0.7	0.8	0.5	0.2	0.6	0.1	0	0.129928577	0.13	0.2	0.1	0.5	0
240	0.7918	0.8189	3910	782	3690	738	1845	3901.661	780.3322	0.000449606	0.00093668	9.96748E-05	0.000498374	0.997867263	0.997867263	8.339	1.6678	0.000449606	9.96748E-05	0.530400705	0.430200423	0.530344564	0.430038632	0.1	0.100200282	0.100305932	0.1	0.48	0.480300564	0.480449606	0.480191598	0.05	0.2	0.3	0.9	0.9	0.7	0.7	0.5	0.2	0.6	0.1	0	0.200099675	0.2	0.2	0.2	0.5	0
241	0.7873	0.807	18802	4512	17752	4260	8876	18794.4736	4510.3916	0.000116458	0.00024262	0.000853493	0.003556219	0.999599702	0.999643528	7.5264	1.6084	0.000116458	0.000853493	0.500825985	0.459217632	0.500740671	0.459192269	0.041666667	0.041608353	0.041548403	0.1	0.48	0.480021808	0.480116458	0.47996647	0.05	0.2	0.3	0.8	0.8	0.7	0.7	0.5	0.2	0.6	0.1	1	0.240853493	0.24	0.24	0.24	0.5	0
242	0.7971	0.8069	8034	2378	7730	2288	3865	8027.9092	2376.0744	-0.000296256	-0.000589327	7.2445E-06	2.44747E-05	0.999241872	0.999190244	6.0908	1.9256	0.000296256	7.2445E-06	0.531079251	0.473548646	0.531063573	0.473553744	0.057432432	0.057530605	0.057509829	0.1	0.502702703	0.502313949	0.502406447	0.502308658	0.05	0.2	0.3	0.8	0.8	0.7	0.6	0.5	0.2	0.6	0.1	1	0.296007245	0.296	0.24	0.32	0.5	0
243	0.7859	0.8131	12152	3208	11220	2962	5610	12148.7336	3207.0018	0.000230312	0.000506687	0.000543761	0.002059701	0.999731205	0.99968884	3.2664	0.9982	0.000230312	0.000543761	0.479472341	0.4302315	0.479399229	0.430269527	0.049242424	0.049240841	0.049129702	0.1	0.454545455	0.454851921	0.454775767	0.454834378	0.05	0.2	0.3	0.8	0.8	0.6	0.7	0.5	0.2	0.6	0.1	1	0.264543761	0.264	0.32	0.24	0.5	0
244	0.7861	0.8097	6264	2004	5914	1892	2957	6259.6904	2002.7084	6.9505E-05	0.000144802	-0.000165776	-0.00051805	0.999312005	0.999355489	4.3096	1.2916	6.9505E-05	0.000165776	0.511377806	0.448820759	0.511336253	0.448794359	0.0625	0.062557048	0.062541894	0.1	0.48	0.480099283	0.480069505	0.480065306	0.05	0.2	0.3	0.8	0.8	0.6	0.6	0.5	0.2	0.6	0.1	1	0.319834224	0.32	0.32	0.32	0.5	0
245	0.7818	0.8078	15406	3050	14224	2816	7112	15398.8042	3048.7474	0.000464139	0.001021106	0.001334505	0.006739925	0.999532922	0.999589311	7.1958	1.2526	0.000464139	0.001334505	0.480126275	0.429952333	0.480084596	0.429918996	0.050505051	0.050173943	0.0501656	0.1	0.454545455	0.455039304	0.455009594	0.455001796	0.05	0.2	0.3	0.8	0.9	0.7	0.8	0.5	0.2	0.6	0.1	1	0.199334505	0.198	0.24	0.18	0.5	0
246	0.7857	0.8058	7082	1848	6736	1758	3368	7072.8316	1845.6732	-0.000386608	-0.000789551	0.000326692	0.001251695	0.998705394	0.998740909	9.1684	2.3268	0.000386608	0.000326692	0.521864343	0.456801348	0.521818778	0.45680158	0.0651341	0.065062995	0.065017198	0.1	0.489655172	0.489332846	0.489268565	0.489310179	0.05	0.2	0.3	0.8	0.9	0.7	0.7	0.5	0.2	0.6	0.1	1	0.261326692	0.261	0.24	0.27	0.5	0
247	0.7738	0.8116	10082	2238	9074	2014	4537	10081.9626	2237.9142	0.000952335	0.002230151	0.001056822	0.004760458	0.99999629	0.999961662	0.0374	0.0858	0.000952335	0.001056822	0.457032173	0.398914345	0.456991291	0.398830888	0.058558559	0.058117828	0.058160402	0.1	0.427027027	0.427973259	0.427979362	0.42791109	0.05	0.2	0.3	0.8	0.9	0.6	0.8	0.5	0.2	0.6	0.1	1	0.223056822	0.222	0.32	0.18	0.5	0
248	0.7859	0.8099	5558	1584	5180	1476	2590	5554.1324	1582.765	0.000253733	0.000545353	8.25483E-05	0.000289643	0.999304138	0.999220328	3.8676	1.235	0.000253733	8.25483E-05	0.500424045	0.430542578	0.500359079	0.430406475	0.070175439	0.069881467	0.069952604	0.1	0.465263158	0.465483312	0.46551689	0.465382777	0.05	0.2	0.3	0.8	0.9	0.6	0.7	0.5	0.2	0.6	0.1	1	0.285082548	0.285	0.32	0.27	0.5	0
249	0.7839	0.7972	17416	3866	16758	3720	8379	17409.0282	3864.501	-0.000390293	-0.000776389	0.001110956	0.005004306	0.99959969	0.999612261	6.9718	1.499	0.000390293	0.001110956	0.524464038	0.479993737	0.524524959	0.479965198	0.045045045	0.044470301	0.04455976	0.1	0.502702703	0.502228888	0.50231241	0.502245078	0.05	0.2	0.3	0.9	0.8	0.8	0.7	0.5	0.2	0.6	0.1	1	0.223110956	0.222	0.18	0.24	0.5	0
250	0.7912	0.8018	7534	2094	7360	2046	3680	7524.806	2091.6372	-0.000596382	-0.001141833	0.000409755	0.00147394	0.998779666	0.998871633	9.194	2.3628	0.000596382	0.000409755	0.552145565	0.491070514	0.552168086	0.491115734	0.061151079	0.061075051	0.061052353	0.1	0.522302158	0.521608039	0.521705776	0.52164191	0.05	0.2	0.3	0.9	0.8	0.8	0.6	0.5	0.2	0.6	0.1	1	0.278409755	0.278	0.18	0.32	0.5	0
251	0.7847	0.8118	11520	2868	10780	2684	5390	11510.9744	2865.9008	0.000401929	0.000855387	0.000694583	0.002789488	0.999216528	0.999268061	9.0256	2.0992	0.000401929	0.000694583	0.496294167	0.444186103	0.496217156	0.444123292	0.052208835	0.052108064	0.052093864	0.1	0.469879518	0.470240135	0.470281447	0.470170224	0.05	0.2	0.3	0.9	0.8	0.7	0.7	0.5	0.2	0.6	0.1	1	0.249694583	0.249	0.27	0.24	0.5	0
252	0.7957	0.8112	5982	1824	5712	1742	2856	5973.9596	1821.7084	0.000157613	0.000319203	1.44608E-05	4.74124E-05	0.998655901	0.99874364	8.0404	2.2916	0.000157613	1.44608E-05	0.526777715	0.460993114	0.52675911	0.460983147	0.06557377	0.0657846	0.065775963	0.1	0.493770492	0.493885415	0.493928105	0.493871129	0.05	0.2	0.3	0.9	0.8	0.7	0.6	0.5	0.2	0.6	0.1	1	0.305014461	0.305	0.27	0.32	0.5	0
253	0.7851	0.8079	14100	2538	13312	2396	6656	14087.6466	2535.611	9.21054E-05	0.000191886	0.001574038	0.008744658	0.999123872	0.999058708	12.3534	2.389	9.21054E-05	0.001574038	0.507438591	0.452534909	0.507473539	0.452528493	0.055555556	0.054903682	0.054945047	0.1	0.48	0.47998675	0.480092105	0.480001016	0.05	0.2	0.3	0.9	0.9	0.8	0.8	0.5	0.2	0.6	0.1	1	0.181574038	0.18	0.18	0.18	0.5	0
254	0.7954	0.8071	6594	1602	6388	1552	3194	6584.254	1599.6452	-0.001022481	-0.002000507	0.000591672	0.002434864	0.99852199	0.998530087	9.746	2.3548	0.001022481	0.000591672	0.54518382	0.475331171	0.545228516	0.475365551	0.069958848	0.069852649	0.069862965	0.1	0.511111111	0.510257495	0.51008863	0.510297033	0.05	0.2	0.3	0.9	0.9	0.8	0.7	0.5	0.2	0.6	0.1	1	0.243591672	0.243	0.18	0.27	0.5	0
255	0.7807	0.8118	9488	1964	8668	1794	4334	9477.8566	1961.7246	0.000640045	0.001443238	0.00115713	0.005589998	0.998930923	0.998841446	10.1434	2.2754	0.000640045	0.00115713	0.47527973	0.412860894	0.475304035	0.412901916	0.062801932	0.062418835	0.062402118	0.1	0.443478261	0.444070312	0.444118306	0.444102976	0.05	0.2	0.3	0.9	0.9	0.7	0.8	0.5	0.2	0.6	0.1	1	0.20815713	0.207	0.27	0.18	0.5	0
256	0.7874	0.8122	5282	1426	4986	1346	2493	5277.6998	1424.6754	-5.04963E-05	-0.000105201	0.000147573	0.000546567	0.999185877	0.999071108	4.3002	1.3246	5.04963E-05	0.000147573	0.51698204	0.44297159	0.5170001	0.442960703	0.074074074	0.07401045	0.074039397	0.1	0.48	0.479976815	0.479949504	0.479980402	0.05	0.2	0.3	0.9	0.9	0.7	0.7	0.5	0.2	0.6	0.1	1	0.270147573	0.27	0.27	0.27	0.5	0
257	0.7749	0.8117	7842	784	7182	718	3591	7816.488	781.4488	0.000227965	0.000451416	-6.19605E-05	-0.000619605	0.996746748	0.996745918	25.512	2.5512	0.000227965	6.19605E-05	0.555234759	0.455084551	0.555242376	0.455050581	0.1	0.100150207	0.100191795	0.15	0.505	0.505159655	0.505227965	0.505146478	0.05	0.2	0.3	0.8	0.8	0.7	0.7	0.5	0.2	0.6	0.1	0	0.09993804	0.1	0.1	0.1	0.5	0
258	0.7899	0.7979	4554	774	4436	754	2218	4544.1884	772.3104	-0.000317116	-0.000571987	-1.80343E-05	-0.000106084	0.997845498	0.997817054	9.8116	1.6896	0.000317116	1.80343E-05	0.604327944	0.504125215	0.604480009	0.504233774	0.1	0.100202729	0.100246235	0.15	0.554411765	0.554226579	0.554094648	0.554356891	0.05	0.2	0.3	0.8	0.8	0.7	0.6	0.5	0.2	0.6	0.1	0	0.169981966	0.17	0.1	0.2	0.5	0
259	0.759	0.8272	5940	772	4970	646	2485	5925.221	770.1402	-0.000115284	-0.000261779	-5.96378E-05	-0.000458753	0.997511953	0.997590933	14.779	1.8598	0.000115284	5.96378E-05	0.490710202	0.390142639	0.490437836	0.390076405	0.1	0.100567563	0.100361431	0.15	0.440384615	0.440426421	0.440269332	0.440257121	0.05	0.2	0.3	0.8	0.8	0.6	0.7	0.5	0.2	0.6	0.1	0	0.129940362	0.13	0.2	0.1	0.5	0
260	0.7723	0.807	3922	784	3592	718	1796	3909.288	781.4576	9.231E-05	0.000182792	0.000193987	0.000969933	0.996758797	0.996757143	12.712	2.5424	9.231E-05	0.000193987	0.554786969	0.455279593	0.554896292	0.455246831	0.1	0.099507376	0.099649461	0.15	0.505	0.505033281	0.50509231	0.505071561	0.05	0.2	0.3	0.8	0.8	0.6	0.6	0.5	0.2	0.6	0.1	0	0.200193987	0.2	0.2	0.2	0.5	0
261	0.7783	0.8117	7842	784	7182	718	3591	7816.06	781.406	-2.73832E-05	-5.42242E-05	6.14592E-05	0.000614592	0.99669217	0.996691327	25.94	2.594	2.73832E-05	6.14592E-05	0.555420129	0.454990364	0.555486305	0.455074071	0.1	0.100429766	0.100412235	0.15	0.505	0.505205246	0.504972617	0.505280188	0.05	0.2	0.3	0.8	0.9	0.7	0.8	0.5	0.2	0.6	0.1	0	0.100061459	0.1	0.1	0.1	0.5	0
262	0.7863	0.7969	4554	774	4436	754	2218	4542.6676	772.09	0.000155172	0.000279885	1.35257E-07	7.95629E-07	0.99751155	0.9975323	11.3324	1.91	0.000155172	1.35257E-07	0.604333178	0.504550941	0.604482133	0.50474719	0.1	0.099782238	0.099734943	0.15	0.554411765	0.554442059	0.554566936	0.554614662	0.05	0.2	0.3	0.8	0.9	0.7	0.7	0.5	0.2	0.6	0.1	0	0.170000135	0.17	0.1	0.2	0.5	0
263	0.7585	0.8264	5940	772	4970	646	2485	5923.6942	769.9414	-0.000512699	-0.001164208	7.21932E-05	0.000555332	0.997254916	0.99733342	16.3058	2.0586	0.000512699	7.21932E-05	0.490103486	0.390092012	0.490007803	0.390041793	0.1	0.100011473	0.099966009	0.15	0.440384615	0.440097749	0.439871916	0.440024798	0.05	0.2	0.3	0.8	0.9	0.6	0.8	0.5	0.2	0.6	0.1	0	0.130072193	0.13	0.2	0.1	0.5	0
264	0.7753	0.8086	3920	784	3590	718	1795	3907.386	781.4772	0.000345399	0.000683958	1.08078E-05	5.4039E-05	0.996782143	0.996782143	12.614	2.5228	0.000345399	1.08078E-05	0.555177824	0.455106878	0.555131072	0.45508429	0.1	0.100070946	0.100046781	0.15	0.505	0.505142351	0.505345399	0.505107681	0.05	0.2	0.3	0.8	0.9	0.6	0.7	0.5	0.2	0.6	0.1	0	0.200010808	0.2	0.2	0.2	0.5	0
265	0.7783	0.8085	7842	784	7182	718	3591	7816.612	781.4612	0.000162778	0.000322332	7.05096E-05	0.000705096	0.996762561	0.996761735	25.388	2.5388	0.000162778	7.05096E-05	0.555248028	0.45493045	0.555281288	0.454996356	0.1	0.100317578	0.100284932	0.15	0.505	0.505089239	0.505162778	0.505138822	0.05	0.2	0.3	0.9	0.8	0.8	0.7	0.5	0.2	0.6	0.1	0	0.10007051	0.1	0.1	0.1	0.5	0
266	0.7843	0.7913	4554	774	4436	754	2218	4544.2802	772.3242	-0.000384231	-0.000693042	-2.54283E-05	-0.000149578	0.997865657	0.997834884	9.7198	1.6758	0.000384231	2.54283E-05	0.604044916	0.504249433	0.604151979	0.504345959	0.1	0.099795483	0.09980602	0.15	0.554411765	0.554147174	0.554027534	0.554248969	0.05	0.2	0.3	0.9	0.8	0.8	0.6	0.5	0.2	0.6	0.1	0	0.169974572	0.17	0.1	0.2	0.5	0
267	0.7606	0.8302	5940	772	4970	646	2485	5924.295	770.0478	-0.000257373	-0.000584428	-4.50704E-06	-3.46696E-05	0.997356061	0.997471244	15.705	1.9522	0.000257373	4.50704E-06	0.490163837	0.390058359	0.490036064	0.390045957	0.1	0.100105478	0.099990108	0.15	0.440384615	0.440111098	0.440127242	0.44004101	0.05	0.2	0.3	0.9	0.8	0.7	0.7	0.5	0.2	0.6	0.1	0	0.129995493	0.13	0.2	0.1	0.5	0
268	0.7741	0.8084	3922	784	3592	718	1796	3909.22	781.444	-0.00015451	-0.00030596	0.000108686	0.00054343	0.996741458	0.996739796	12.78	2.556	0.00015451	0.000108686	0.554485291	0.454908078	0.554533888	0.454936143	0.1	0.099577213	0.099597745	0.15	0.505	0.504696684	0.50484549	0.504735016	0.05	0.2	0.3	0.9	0.8	0.7	0.6	0.5	0.2	0.6	0.1	0	0.200108686	0.2	0.2	0.2	0.5	0
269	0.7763	0.8131	7842	784	7182	718	3591	7815.998	781.3998	7.14559E-05	0.000141497	0.000111167	0.001111668	0.996684264	0.996683418	26.002	2.6002	7.14559E-05	0.000111167	0.555231065	0.455031082	0.555272381	0.455187098	0.1	0.100199983	0.100085283	0.15	0.505	0.505131074	0.505071456	0.505229739	0.05	0.2	0.3	0.9	0.9	0.8	0.8	0.5	0.2	0.6	0.1	0	0.100111167	0.1	0.1	0.1	0.5	0
270	0.7931	0.8026	4554	774	4436	754	2218	4542.853	772.1214	0.000216522	0.000390543	-2.03787E-05	-0.000119875	0.997552262	0.997572868	11.147	1.8786	0.000216522	2.03787E-05	0.604595501	0.504106442	0.60479606	0.504239498	0.1	0.10048906	0.100556561	0.15	0.554411765	0.554350971	0.554628286	0.554517779	0.05	0.2	0.3	0.9	0.9	0.8	0.7	0.5	0.2	0.6	0.1	0	0.169979621	0.17	0.1	0.2	0.5	0
271	0.7551	0.8296	5940	772	4970	646	2485	5924.1004	770.022	-0.000163928	-0.000372239	6.55533E-05	0.000504256	0.9973233	0.997437824	15.8996	1.978	0.000163928	6.55533E-05	0.490319542	0.39027388	0.490233733	0.390085311	0.1	0.100045662	0.100148422	0.15	0.440384615	0.440296711	0.440220687	0.440159522	0.05	0.2	0.3	0.9	0.9	0.7	0.8	0.5	0.2	0.6	0.1	0	0.130065553	0.13	0.2	0.1	0.5	0
272	0.7823	0.8151	3920	784	3590	718	1795	3907.165	781.433	-0.00024799	-0.000491069	8.91365E-05	0.000445682	0.996725765	0.996725765	12.835	2.567	0.00024799	8.91365E-05	0.555044786	0.454776264	0.555108078	0.454830761	0.1	0.100268522	0.100277317	0.15	0.505	0.504910525	0.50475201	0.504969419	0.05	0.2	0.3	0.9	0.9	0.7	0.7	0.5	0.2	0.6	0.1	0	0.200089136	0.2	0.2	0.2	0.5	0
273	0.7682	0.8097	18834	4520	17252	4140	8626	18822.4468	4517.147	0.000201496	0.000399003	0.000817111	0.003404629	0.999386577	0.999368805	11.5532	2.853	0.000201496	0.000817111	0.525872036	0.484469594	0.525877204	0.484385452	0.041666667	0.041402442	0.041491751	0.15	0.505	0.505170815	0.505201496	0.505131328	0.05	0.2	0.3	0.8	0.8	0.7	0.7	0.5	0.2	0.6	0.1	1	0.240817111	0.24	0.24	0.24	0.5	0
274	0.7829	0.806	8008	2370	7556	2236	3778	8004.3512	2368.9886	-0.000424614	-0.000804646	0.000161461	0.000545477	0.999544356	0.999573249	3.6488	1.0114	0.000424614	0.000161461	0.555845895	0.498549645	0.555898715	0.498581624	0.057432432	0.057296249	0.057317091	0.15	0.527702703	0.52719777	0.527278089	0.52724017	0.05	0.2	0.3	0.8	0.8	0.7	0.6	0.5	0.2	0.6	0.1	1	0.296161461	0.296	0.24	0.32	0.5	0
275	0.7735	0.8194	12236	3230	10834	2860	5417	12228.9638	3228.133	0.000384922	0.00080268	0.000426306	0.001614796	0.999424959	0.999421981	7.0362	1.867	0.000384922	0.000426306	0.504529286	0.455368412	0.504479583	0.455381322	0.049242424	0.049160874	0.04909826	0.15	0.479545455	0.479948849	0.479930376	0.479930453	0.05	0.2	0.3	0.8	0.8	0.6	0.7	0.5	0.2	0.6	0.1	1	0.264426306	0.264	0.32	0.24	0.5	0
276	0.7767	0.8125	6276	2008	5744	1838	2872	6269.025	2005.7086	-0.000179476	-0.000355399	-0.000187221	-0.000585067	0.998888623	0.998858865	6.975	2.2914	0.000179476	0.000187221	0.536079006	0.473614491	0.536060621	0.473625909	0.0625	0.062464515	0.062434712	0.15	0.505	0.504846748	0.504820524	0.504843265	0.05	0.2	0.3	0.8	0.8	0.6	0.6	0.5	0.2	0.6	0.1	1	0.319812779	0.32	0.32	0.32	0.5	0
277	0.766	0.8168	15506	3070	13728	2718	6864	15499.1912	3068.6464	0.000291249	0.000607343	0.001374038	0.006939588	0.999560893	0.999559088	6.8088	1.3536	0.000291249	0.001374038	0.505062088	0.454674045	0.505086804	0.454712216	0.050505051	0.050388043	0.050374587	0.15	0.479545455	0.479868067	0.479836703	0.47989951	0.05	0.2	0.3	0.8	0.9	0.7	0.8	0.5	0.2	0.6	0.1	1	0.199374038	0.198	0.24	0.18	0.5	0
278	0.7823	0.8124	7082	1848	6568	1714	3284	7069.9266	1844.926	-5.44827E-05	-0.000105862	0.000387028	0.001482866	0.998295199	0.99833658	12.0734	3.074	5.44827E-05	0.000387028	0.547150797	0.481912668	0.547199598	0.481994039	0.0651341	0.065238128	0.065205559	0.15	0.514655172	0.514531733	0.51460069	0.514596818	0.05	0.2	0.3	0.8	0.9	0.7	0.7	0.5	0.2	0.6	0.1	1	0.261387028	0.261	0.24	0.27	0.5	0
279	0.7663	0.8285	10208	2266	8686	1928	4343	10204.5204	2265.1156	0.000939332	0.002078044	0.001064541	0.004795228	0.99965913	0.999609709	3.4796	0.8844	0.000939332	0.001064541	0.48232118	0.423868312	0.482214449	0.42382703	0.058558559	0.058452868	0.058387419	0.15	0.452027027	0.453094746	0.452966359	0.45302074	0.05	0.2	0.3	0.8	0.9	0.6	0.8	0.5	0.2	0.6	0.1	1	0.223064541	0.222	0.32	0.18	0.5	0
280	0.7761	0.8181	5586	1592	5018	1430	2509	5578.0764	1589.6492	0.000178634	0.000364363	-1.13591E-05	-3.98565E-05	0.998581525	0.998523367	7.9236	2.3508	0.000178634	1.13591E-05	0.52547575	0.455282763	0.525475835	0.455299136	0.070175439	0.070192987	0.070176698	0.15	0.490263158	0.490379257	0.490441792	0.490387485	0.05	0.2	0.3	0.8	0.9	0.6	0.7	0.5	0.2	0.6	0.1	1	0.284988641	0.285	0.32	0.27	0.5	0
281	0.7786	0.8024	17370	3856	16380	3636	8190	17358.6156	3853.354	-0.000606942	-0.001150159	0.001062906	0.004787865	0.999344594	0.999313797	11.3844	2.646	0.000606942	0.001062906	0.549640095	0.504679303	0.549652023	0.504724867	0.045045045	0.044960793	0.044927157	0.15	0.527702703	0.527159699	0.527095761	0.527188445	0.05	0.2	0.3	0.9	0.8	0.8	0.7	0.5	0.2	0.6	0.1	1	0.223062906	0.222	0.18	0.24	0.5	0
282	0.7902	0.8057	7476	2078	7232	2010	3616	7472.9908	2077.1954	-0.000592059	-0.001081777	0.000409015	0.001471279	0.999597485	0.999612801	3.0092	0.8046	0.000592059	0.000409015	0.577528995	0.51600943	0.577582883	0.516042362	0.061151079	0.061519566	0.061540521	0.15	0.547302158	0.546769212	0.546710099	0.546812622	0.05	0.2	0.3	0.9	0.8	0.8	0.6	0.5	0.2	0.6	0.1	1	0.278409015	0.278	0.18	0.32	0.5	0
283	0.7698	0.8087	11560	2878	10450	2602	5225	11551.0386	2875.7654	0.000229578	0.000463907	0.000682833	0.002742299	0.999224792	0.999223558	8.9614	2.2346	0.000229578	0.000682833	0.52116039	0.469362808	0.52116919	0.469369699	0.052208835	0.051797582	0.051799491	0.15	0.494879518	0.495261599	0.495109096	0.495269445	0.05	0.2	0.3	0.9	0.8	0.7	0.7	0.5	0.2	0.6	0.1	1	0.249682833	0.249	0.27	0.24	0.5	0
284	0.7835	0.8121	5974	1822	5568	1698	2784	5966.1386	1819.3472	-6.75046E-05	-0.000130124	-3.62787E-06	-1.18947E-05	0.998684064	0.998544018	7.8614	2.6528	6.75046E-05	3.62787E-06	0.551612071	0.485974511	0.551652831	0.486022633	0.06557377	0.06563756	0.065630198	0.15	0.518770492	0.518793291	0.518702987	0.518837732	0.05	0.2	0.3	0.9	0.8	0.7	0.6	0.5	0.2	0.6	0.1	1	0.304996372	0.305	0.27	0.32	0.5	0
285	0.7639	0.8001	14124	2542	12934	2328	6467	14109.1076	2539.4336	-0.000303661	-0.000601309	0.001647998	0.009155542	0.998945596	0.998990401	14.8924	2.5664	0.000303661	0.001647998	0.532246425	0.477356261	0.532317892	0.477315184	0.055555556	0.054890164	0.055002708	0.15	0.505	0.504801343	0.504696339	0.504816538	0.05	0.2	0.3	0.9	0.9	0.8	0.8	0.5	0.2	0.6	0.1	1	0.181647998	0.18	0.18	0.18	0.5	0
286	0.7895	0.8095	6560	1594	6256	1520	3128	6553.0226	1592.1262	-0.00055126	-0.001028257	0.000686189	0.002823824	0.998936372	0.998824467	6.9774	1.8738	0.00055126	0.000686189	0.570581651	0.500682278	0.570646826	0.500737316	0.069958848	0.069899373	0.06990951	0.15	0.536111111	0.535631964	0.535559851	0.535692071	0.05	0.2	0.3	0.9	0.9	0.8	0.7	0.5	0.2	0.6	0.1	1	0.243686189	0.243	0.18	0.27	0.5	0
287	0.7616	0.8183	9566	1980	8340	1726	4170	9561.0578	1978.945	0.000762409	0.001627416	0.001175492	0.005678703	0.999483358	0.999467172	4.9422	1.055	0.000762409	0.001175492	0.500493814	0.437926696	0.50042168	0.437909544	0.062801932	0.062567118	0.062512136	0.15	0.468478261	0.469210255	0.46924067	0.469165612	0.05	0.2	0.3	0.9	0.9	0.7	0.8	0.5	0.2	0.6	0.1	1	0.208175492	0.207	0.27	0.18	0.5	0
288	0.7744	0.8129	5290	1428	4846	1308	2423	5285.7842	1426.8466	-0.000333764	-0.00066092	0.000300743	0.001113863	0.999203062	0.999192297	4.2158	1.1534	0.000333764	0.000300743	0.541996407	0.467645887	0.542005057	0.467674197	0.074074074	0.07435052	0.07433086	0.15	0.505	0.504821147	0.504666236	0.504839627	0.05	0.2	0.3	0.9	0.9	0.7	0.7	0.5	0.2	0.6	0.1	1	0.270300743	0.27	0.27	0.27	0.5	0
